# Supplementary material for: Gross transcriptomic analysis of Pseudomonas putida for diagnosing environmental shifts
Source: Microb Biotechnol. 2019 Apr 7;13(1):263–73. doi: 10.1111/1751-7915.13404 (PMC6922523; doi:10.1111/1751-7915.13404)
Supplement: Supplementary file 1 — Table S1. Primers used for DNA detection in RNA samples by qRT‐PCR. Table S2. List of down and upregulated genes comparing P. putida KT2440 cultures in solid vs. liquid media at 6 h of incubation. Table S3. List of down and upregulated genes comparing P. putida KT2440 cultures in solid vs liquid media at 12 h of incubation. Table S4. List of down and upregulated genes comparing P. putida KT2440 cultures in solid vs liquid media at 24 h of incubation. Table S5. DAVID Functional analysis results for 6 h comparison. Table S6. DAVID functional analysis results for 12 h comparison. Table S7. DAVID functional analysis results for 24 h comparison. [file MBT2-13-263-s001.xlsx]

## Sheet: Primers
Supplementary Table S1: Primers used for DNA detection in RNA samples by qRT-PCR.
Name of the primer	Sequence	MT
pea F	CGTCGATTGATGTGTCAGCC	62 ºC
pea R	AGGGCAAACAGCAGGAAACC	62 ºC
peb F	CTTGACGGCCTGAAAATCAG	62 ºC
peb R	AATCGACGGCAAAGGATTCG	62 ºC

## Sheet: 6h results genes
Supplementary Table S2. List of down and upregulated genes comparing P. putida KT2440 cultures in solid vs liquid media at 6 hours of incubation.
PP number	DAVID accession number	Symbol	Product	FoldChange	p.adj.Value
PP_0008	1043484	rnpA	ribonuclease P protein component	4.96	0.00000815
PP_0009	1043485	rpmH	50S ribosomal protein L34	6.66	0.00000927
PP_0023	1043502	NP_742193.1	hypothetical protein	2.23	0.00048457
PP_0068	1043549	def-I	peptide deformylase	4.73	0.00000000
PP_0089	1043570	osmC	stress-induced peroxiredoxin	4.11	0.00000014
PP_0115	1043606	katE	hydroperoxidase	3.21	0.00008868
PP_0135	1043635	NP_742305.1	hypothetical protein	7.62	0.00000035
PP_0136	1043636	NP_742306.1	hypothetical protein	3.41	0.00092760
PP_0157	1043670	gcdR	gcdH transcriptional regulator	2.54	0.00021027
PP_0161	1043684	NP_742330.1	putative transmembrane sensor	-23.00	0.00000000
PP_0162	1043685	NP_742331.1	ECF family RNA polymerase sigma-70 factor	-13.42	0.00000000
PP_0180	1043706	NP_742349.1	cytochrome c family protein	-2.92	0.00020427
PP_0213	1043755	gabD-I	succinate-semialdehyde dehydrogenase	-2.23	0.00002239
PP_0214	1043757	gabT	5-aminovalerate aminotransferase DavT	-2.09	0.00075493
PP_0235	1043789	NP_742403.1	peroxidase	4.03	0.00000000
PP_0236	1043798	ssuE	NAD(P)H-dependent FMN reductase subunit	4.28	0.00018864
PP_0270	1043866	NP_742437.1	sensor histidine kinase	-8.20	0.00000000
PP_0271	1043867	gltR-I	two-component system response regulator	-9.78	0.00000000
PP_0339	1044044	aceE	pyruvate dehydrogenase E1 component	2.71	0.00000075
PP_0350	1044057	NP_742517.1	ferrichrome-iron receptor	-4.05	0.00026270
PP_0351	1044058	NP_742518.1	transmembrane sensor	-14.36	0.00000000
PP_0352	1044059	NP_742519.1	ECF family RNA polymerase sigma-70 factor	-12.51	0.00000000
PP_0369	1044078	NP_742536.2	diguanylate cyclase	-4.18	0.00003866
PP_0389	1044101	rpsU	30S ribosomal protein S21	4.44	0.00000228
PP_0404	1044119	lptD	LPS-assembly protein LptD	2.66	0.00003415
PP_0415	1044137	rpe	ribulose-5-phosphate 3-epimerase	3.02	0.00003245
PP_0418	1044141	estP	esterase EstP	2.16	0.00053502
PP_0440	1044182	tufA	elongation factor Tu-A	3.67	0.00000061
PP_0441	1044184	secE	protein translocase subunit SecE	3.02	0.00001712
PP_0445	1044188	rplJ	50S ribosomal protein L10	2.75	0.00000183
PP_0446	1044189	rplL	50S ribosomal protein L7/L12	2.20	0.00006480
PP_0449	1044192	rpsL	30S ribosomal protein S12	3.50	0.00000003
PP_0450	1044193	rpsG	30S ribosomal protein S7	2.41	0.00015258
PP_0451	1044195	fusA	elongation factor G 1	2.63	0.00000036
PP_0452	1044196	tufB	elongation factor Tu-B	2.72	0.00000017
PP_0453	1044199	rpsJ	30S ribosomal protein S10	5.40	0.00000000
PP_0454	1044200	rplC	50S ribosomal protein L3	4.33	0.00000998
PP_0455	1044201	rplD	50S ribosomal protein L4	2.89	0.00025272
PP_0456	1044202	rplW	50S ribosomal protein L23	2.79	0.00055586
PP_0458	1044204	rpsS	30S ribosomal protein S19	2.27	0.00022455
PP_0459	1044206	rplV	50S ribosomal protein L22	2.37	0.00004627
PP_0460	1044209	rpsC	30S ribosomal protein S3	2.42	0.00023044
PP_0461	1044210	rplP	50S ribosomal protein L16	2.16	0.00059235
PP_0468	1044227	rpsH	30S ribosomal protein S8	3.53	0.00000025
PP_0469	1044228	rplF	50S ribosomal protein L6	2.69	0.00003449
PP_0476	1044241	rpsM	30S ribosomal protein S13	3.15	0.00001644
PP_0477	1044242	rpsK	30S ribosomal protein S11	2.27	0.00043908
PP_0478	1044244	rpsD	30S ribosomal protein S4	2.25	0.00033652
PP_0481	1044248	katA	catalase	45.36	0.00000000
PP_0482	1044249	bfr-I	bacterioferritin	4.56	0.00000000
PP_0486	1044256	NP_742652.1	GntR family transcriptional regulator	4.88	0.00000002
PP_0513	1044288	nrdR	DNA-binding transcriptional repressor NrdR	4.90	0.00023149
PP_0516	1044291	ribAB-I	bifunctional 3%2C4-dihydroxy-2-butanone 4-phosphate synthase/GTP cyclohydrolase II	2.70	0.00000754
PP_0538	1044317	ppa	inorganic pyrophosphatase	2.61	0.00001116
PP_0552	1044336	bdhA	2%2C3-butanediol dehydrogenase	5.09	0.00000000
PP_0553	1044339	acoC	acetoin cleaving system dihydrolipoyllysine-residue acetyltransferase	5.35	0.00000000
PP_0554	1044340	acoB	acetoin:2%2C6-dichlorophenolindophenol oxidoreductase subunit beta	5.20	0.00000000
PP_0555	1044342	acoA	acetoin:2%2C6-dichlorophenolindophenol oxidoreductase subunit alpha	4.86	0.00000000
PP_0556	1044343	NP_742719.1	acetoin catabolism protein	2.42	0.00011583
PP_0558	1044345	accC	acetyl-CoA carboxylase biotin carboxylase subunit	2.35	0.00023044
PP_0559	1044346	accB	acetyl-CoA carboxylase biotin carboxyl carrier subunit	4.00	0.00000000
PP_0560	1044348	aroQ-I	type II 3-dehydroquinate dehydratase	4.05	0.00000008
PP_0563	1044352	NP_742726.1	two-component system response regulator	-3.18	0.00000004
PP_0570	1044360	yfhM	lipoprotein	2.97	0.00000037
PP_0600	1044414	rpsT	30S ribosomal protein S20	6.70	0.00002500
PP_0622	1044439	bamD	outer membrane protein assembly factor BamD	3.11	0.00033190
PP_0654	1044477	mdh	malate dehydrogenase	-2.08	0.00038357
PP_0657	1044481	NP_742818.1	amino acid ABC transporter substrate-binding protein	3.47	0.00037589
PP_0667	1044491	NP_742828.1	ECF family RNA polymerase sigma-70 factor	-10.98	0.00000000
PP_0668	1044492	NP_742829.1	transmembrane sensor	-20.06	0.00000000
PP_0674	1044500	ettA	ADP/ATP ratio sensor/translation inhibitor	3.43	0.00004606
PP_0685	1044511	NP_742846.1	hypothetical protein	-40.66	0.00000000
PP_0688	1044516	rplU	50S ribosomal protein L21	7.67	0.00000000
PP_0689	1044517	rpmA	50S ribosomal protein L27	4.12	0.00000805
PP_0700	1044530	NP_742861.1	transmembrane sensor	-14.06	0.00000000
PP_0703	1044534	NP_742864.1	transmembrane sensor	-15.24	0.00000000
PP_0704	1044535	NP_742865.1	ECF family RNA polymerase sigma-70 factor	-6.02	0.00000000
PP_0711	1044542	ycaC-I	putative hydrolase	3.59	0.00000000
PP_0723	1044555	ispE	4-diphosphocytidyl-2C-methyl-D-erythritol kinase	5.81	0.00000000
PP_0732	1044565	hemA	glutamyl-tRNA reductase	3.11	0.00000591
PP_0737	1044570	pagL-I	lipid A 3-O-deacylase	2.24	0.00022052
PP_0786	1044626	trxB	thioredoxin reductase	24.22	0.00000000
PP_0812	1044661	cyoA	cytochrome bo terminal oxidase subunit II	6.62	0.00000000
PP_0817	1044669	alaC	aminotransferase	4.60	0.00000003
PP_0832	1044690	queA	S-adenosylmethionine:tRNA ribosyltransferase-isomerase	3.61	0.00022671
PP_0838	1044698	suhB	bifunctional inositol monophosphatase/glycerol-2-phosphatase	4.99	0.00000000
PP_0843	1044705	iscU	iron-sulfur cluster assembly scaffold protein	-2.05	0.00082511
PP_0846	1044710	hscA	DnaK-like molecular chaperone	-2.18	0.00012767
PP_0861	1044732	NP_743022.2	outer membrane ferric siderophore receptor	-3.37	0.00078766
PP_0863	1044737	NP_743024.1	hypothetical protein	-2.99	0.00001742
PP_0864	1044738	speC	ornithine decarboxylase	3.88	0.00018864
PP_0883	1044767	opdP	glycine-glutamate dipeptide porin	2.89	0.00000274
PP_0897	1044785	NP_743058.1	class 1 fumarate hydratase	5.28	0.00000000
PP_0913	1044812	NP_743074.1	hypothetical protein	-5.88	0.00000000
PP_0915	1044816	sodB	superoxide dismutase	7.67	0.00000000
PP_0932	1044838	gatC	aspartyl/glutamyl-tRNA(Asn/Gln) amidotransferase subunit C	3.19	0.00000185
PP_0933	1044840	mreB	cell wall structural actin-like protein MreB	3.03	0.00027088
PP_0943	1044854	NP_743104.1	hypothetical protein	-88.09	0.00000000
PP_0944	1044855	fumC-I	class 2 fumarate hydratase	-62.69	0.00000000
PP_0945	1044858	NP_743106.1	hypothetical protein	-61.13	0.00000000
PP_0946	1044859	sodA	superoxide dismutase	-52.28	0.00000000
PP_0947	1044861	NP_743108.1	membrane protein	-29.79	0.00000000
PP_0975	1044896	hupN	DNA-binding protein HU	2.54	0.00010228
PP_0999	1044929	arcC	carbamate kinase	2.43	0.00000175
PP_1000	1044931	arcB	ornithine carbamoyltransferase	2.21	0.00012186
PP_1001	1044932	arcA	arginine deiminase	2.43	0.00000306
PP_1008	1044941	NP_743169.1	RNA polymerase subunit sigma-24	-6.07	0.00002588
PP_1014	1044048	yihS	aldose-ketose isomerase	2.42	0.00087992
PP_1015	1043966	gtsA	mannose/glucose ABC transporter substrate-binding protein	3.15	0.00000028
PP_1018	1044180	gtsD	mannose/glucose ABC transporter ATP binding protein	4.28	0.00000022
PP_1031	1044148	guaB	IMP dehydrogenase and single strand DNA binding factor	3.40	0.00000742
PP_1037	1044327	purL	phosphoribosylformylglycinamidine synthase	2.30	0.00027658
PP_1058	1044673	NP_743219.1	hypothetical protein	-2.43	0.00002593
PP_1076	1044845	glpF	aquaglyceroporin	3.32	0.00003216
PP_1082	1045026	bfr-II	bacterioferritin	8.82	0.00000000
PP_1083	1045102	NP_743244.1	(2Fe-2S)-binding protein	-3.47	0.00000005
PP_1084	1045103	tsaA	peroxiredoxin	5.20	0.00000000
PP_1097	1045214	metG	methionine--tRNA ligase	2.25	0.00014134
PP_1100	1045219	dcd	deoxycytidine triphosphate deaminase	2.47	0.00049373
PP_1111	1045223	NP_743272.1	synthetase	-2.28	0.00006471
PP_1112	1045233	NP_743273.1	membrane protein	-2.81	0.00000032
PP_1113	1045227	NP_743274.1	pyridoxal-phosphate dependent enzyme family protein	-2.82	0.00000011
PP_1127	1045267	estC	carboxylesterase	4.06	0.00006211
PP_1134	1045433	NP_743295.1	hypothetical protein	3.00	0.00000337
PP_1135	1045308	NP_743296.1	hypothetical protein	5.17	0.00009272
PP_1144	1045464	NP_743305.1	membrane protein	-4.73	0.00000000
PP_1162	1045699	gstA	glutathione S-transferase GstA	4.58	0.00000327
PP_1185	1045841	oprH	outer membrane protein H1	2.26	0.00016069
PP_1201	1045891	NP_743361.1	hypothetical protein	-2.04	0.00051075
PP_1202	1045883	NP_743362.1	phospholipids modification protein	-2.10	0.00043065
PP_1212	1045969	NP_743372.1	hypothetical protein	4.42	0.00000001
PP_1213	1046075	aspS	aspartate--tRNA ligase	2.81	0.00003706
PP_1237	1046257	dapA-I	4-hydroxy-tetrahydrodipicolinate synthase	4.23	0.00000011
PP_1289	1043300	NP_743449.1	DUF328 domain-containing protein	8.90	0.00000000
PP_1299	1044174	yhdY	amino acid ABC transporter permease	-2.54	0.00001696
PP_1300	1042512	yhdZ	amino acid ABC transporter ATP-binding protein	-2.64	0.00000033
PP_1303	1041607	cysD	sulfate adenylyltransferase subunit 2	4.65	0.00000005
PP_1312	1041626	zapE	nucleoside triphosphate hydrolase domain-containing protein	4.04	0.00001371
PP_1315	1043891	rplM	50S ribosomal protein L13	4.84	0.00000000
PP_1368	1041868	NP_743527.1	glycosyltransferase domain-containing protein	-2.58	0.00001658
PP_1373	1041750	pitB	phosphate transporter	3.74	0.00004908
PP_1376	1043926	pcaK	4-hydroxybenzoate transporter	-7.61	0.00000000
PP_1377	1041755	pcaF-I	beta-ketoadipyl-CoA thiolase	-24.32	0.00000000
PP_1379	1043939	pcaB	3-carboxy-cis%2Ccis-muconate cycloisomerase	-2.27	0.00087248
PP_1383	1043913	galP-II	porin-like protein	-2.88	0.00003091
PP_1408	1046114	NP_743567.1	(R)-3-hydroxydecanoyl-ACP:CoA transacylase	3.78	0.00000000
PP_1431	1045850	lepA	elongation factor 4	2.27	0.00021659
PP_1462	1045775	rpsP	30S ribosomal protein S16	5.09	0.00000000
PP_1495	1045671	prfB	peptide chain release factor 2	2.64	0.00021487
PP_1502	1045518	NP_743659.1	OmpA family protein	4.46	0.00000119
PP_1506	1045513	adk	adenylate kinase	7.32	0.00000000
PP_1576	1045299	NP_743733.1	immunity protein	3.09	0.00000253
PP_1593	1045133	pyrH	uridylate kinase	2.83	0.00000089
PP_1594	1045125	frr	ribosome-recycling factor	2.65	0.00000854
PP_1606	1044930	dnaEA	DNA polymerase III subunit alpha	2.35	0.00046891
PP_1609	1044921	NP_743766.1	hypothetical protein	2.23	0.00025734
PP_1612	1044904	eno	enolase	2.77	0.00000860
PP_1625	1044839	fdxA	ferredoxin 1	5.33	0.00018609
PP_1641	1044776	ttcA	tRNA 2-thiocytidine(32) synthetase TtcA	2.93	0.00003548
PP_1651	1044421	NP_743808.2	two-component system response regulator	-41.27	0.00000000
PP_1652	1044394	pfeS-II	histidine kinase	-21.79	0.00000000
PP_1665	1044224	purM	phosphoribosylformylglycinamidine cyclo-ligase	5.50	0.00000019
PP_1760	1043379	NP_743916.1	ABC transporter ATP-binding protein	-2.08	0.00054405
PP_1794	1043309	NP_743950.1	hypothetical protein	2.60	0.00000778
PP_1795	1043308	NP_743951.1	hypothetical protein	4.24	0.00000000
PP_1833	1043268	NP_743988.1	hypothetical protein	24.26	0.00000000
PP_1834	1043267	NP_743989.1	hypothetical protein	31.67	0.00000000
PP_1835	1043266	NP_743990.1	hypothetical protein	7.10	0.00000036
PP_1836	1043265	NP_743991.2	ZIP family metal transporter	7.65	0.00000000
PP_1841	1043260	NP_743996.1	cytochrome c family protein	2.31	0.00009066
PP_1858	1043241	efp	elongation factor P	2.94	0.00000977
PP_1868	1043228	deaD	ATP-dependent DEAD-box RNA helicase DeaD	3.49	0.00034966
PP_1872	1043224	alaA	glutamate-pyruvate aminotransferase	3.85	0.00000102
PP_1898	1043186	NP_744053.1	MotA/TolQ/ExbB proton channel family protein	3.02	0.00035325
PP_1905	1043177	rne	ribonuclease E	3.59	0.00000000
PP_1913	1043164	fabD	malonyl-CoA-ACP transacylase	2.38	0.00033653
PP_1915	1043162	acpP	acyl carrier protein	2.24	0.00072543
PP_1936	1043124	NP_744089.1	membrane protein	-2.24	0.00035543
PP_1996	1043023	accD	acetyl-CoA carboxylase carboxyltransferase subunit beta	3.76	0.00031884
PP_2008	1042976	fadH	2%2C4-dienoyl-CoA reductase	2.72	0.00012999
PP_2047	1042865	NP_744197.1	3-hydroxyacyl-CoA dehydrogenase family protein	-3.49	0.00000134
PP_2048	1042864	NP_744198.2	acyl-CoA dehydrogenase	-3.15	0.00000175
PP_2049	1042863	NP_744199.1	alcohol dehydrogenase	-2.99	0.00013918
PP_2050	1042862	NP_744200.1	hypothetical protein	-3.07	0.00006871
PP_2051	1042860	fadA	3-ketoacyl-CoA thiolase	-2.85	0.00000958
PP_2088	1042732	NP_744238.1	RNA polymerase sigma factor SigX	2.11	0.00069579
PP_2097	1044949	NP_744247.1	sensory box protein	-2.17	0.00039843
PP_2099	1044951	NP_744249.1	hypothetical protein	2.31	0.00018398
PP_2149	1045004	gapB	glyceraldehyde-3-phosphate dehydrogenase	2.18	0.00017769
PP_2150	1045006	NP_744299.1	thiamine biosynthesis lipoprotein	3.02	0.00009113
PP_2192	1045054	NP_744341.1	ECF family RNA polymerase sigma-70 factor/transmembrane sensor protein	-10.44	0.00000000
PP_2244	1045128	NP_744393.1	TauE-like transmembrane protein	7.81	0.00000003
PP_2263	1045156	NP_744412.1	sugar ABC transporter permease	2.71	0.00003044
PP_2264	1045157	NP_744413.1	sugar ABC transporter substrate-binding protein	3.74	0.00000000
PP_2299	1045278	tig	trigger factor	2.32	0.00045130
PP_2309	1045295	NP_744458.1	hypothetical protein	7.33	0.00000000
PP_2339	1045338	acnB	aconitate hydratase B	3.28	0.00000010
PP_2368	1045398	dkgB	2%2C5-diketo-D-gluconate reductase B	3.23	0.00072698
PP_2370	1045400	NP_744519.1	hypothetical protein	2.61	0.00044270
PP_2371	1045402	cysI	sulfite reductase hemoprotein subunit beta	3.71	0.00000001
PP_2406	1045533	NP_744554.1	quinate/shikimate dehydrogenase	-12.11	0.00000000
PP_2407	1045534	aroQ-II	type II 3-dehydroquinate dehydratase	-9.47	0.00000022
PP_2422	1045549	NP_744570.1	hypothetical protein	2.28	0.00002161
PP_2435	1045604	iscS-II	cysteine desulfurase	-2.98	0.00074037
PP_2438	1045607	alx	alkaline-induced transporter	3.04	0.00013907
PP_2439	1045608	ahpC	peroxiredoxin/alkylhydroperoxide reductase small subunit	32.96	0.00000000
PP_2440	1045609	ahpF	alkyl hydroperoxide reductase subunit F	5.93	0.00000000
PP_2445	1045614	NP_744593.1	membrane protein	5.07	0.00001116
PP_2541	1045823	NP_744686.1	transcriptional factor-like protein	-7.34	0.00000000
PP_2553	1045856	NP_744698.1	MFS transporter	-7.42	0.00000000
PP_2584	1045965	oguA	8-oxoguanine deaminase	-2.69	0.00001002
PP_2602	1045990	ligC	4-carboxy-2-hydroxymuconate-6-semialdehyde dehydrogenase	-4.68	0.00000000
PP_2652	1046046	NP_744796.1	hydratase/decarboxylase	7.06	0.00000034
PP_2856	1042745	NP_745000.1	hypothetical protein	6.30	0.00000000
PP_2857	1042735	NP_745001.1	hypothetical protein	6.81	0.00000000
PP_2858	1042753	NP_745002.1	hypothetical protein	7.93	0.00000071
PP_2885	1042799	NP_745029.1	transporter	-2.45	0.00005364
PP_2900	1042831	NP_745044.1	hypothetical protein	-5.54	0.00000022
PP_2964	1042972	NP_745108.1	transposase	2.26	0.00010833
PP_3039	1043382	NP_745183.1	hypothetical protein	4.45	0.00005117
PP_3085	1043782	NP_745229.1	transmembrane sensor	-14.58	0.00000000
PP_3086	1043876	NP_745230.1	RNA polymerase sigma-70 factor	-5.66	0.00000003
PP_3088	1043811	NP_745232.1	hypothetical protein	4.62	0.00000000
PP_3089	1043778	NP_745233.1	hypothetical protein	8.33	0.00000000
PP_3090	1043850	NP_745234.1	OmpA domain-containing protein	3.19	0.00000002
PP_3091	1043910	NP_745235.1	membrane protein	2.92	0.00000034
PP_3092	1043941	NP_745236.1	hypothetical protein	4.23	0.00000052
PP_3093	1043929	NP_745237.1	hypothetical protein	3.76	0.00000002
PP_3094	1043871	NP_745238.1	hypothetical protein	3.60	0.00000502
PP_3095	1043846	clpV	protein ClpV1	3.95	0.00000000
PP_3096	1043836	NP_745240.1	hypothetical protein	3.35	0.00014674
PP_3097	1043944	NP_745241.1	hypothetical protein	3.04	0.00000324
PP_3099	1043952	puuD	uricase/urate oxidase	3.11	0.00000034
PP_3100	1043948	NP_745244.1	hypothetical protein	3.70	0.00000000
PP_3104	1043918	NP_745248.2	hypothetical protein	2.36	0.00006040
PP_3155	1046803	NP_745299.1	ferric siderophore receptor	-3.06	0.00000071
PP_3161	1046807	benA	benzoate 1%2C2-dioxygenase subunit alpha	-14.59	0.00000000
PP_3162	1046845	benB	benzoate 1%2C2-dioxygenase subunit beta	-15.18	0.00000000
PP_3163	1046808	benC	benzoate 1%2C2-dioxygenase electron transfer component	-14.92	0.00000000
PP_3164	1046818	benD	1%2C6-dihydroxycyclohexa-2%2C4-diene-1-carboxylate dehydrogenase	-12.40	0.00000000
PP_3165	1046811	benK	benzoate MFS transporter	-9.48	0.00000000
PP_3166	1046812	catA-II	catechol 1%2C2-dioxygenase	-8.51	0.00000000
PP_3167	1046813	benE-II	benzoate transport protein	-11.14	0.00000000
PP_3168	1046814	nicP-I	porin-like protein	-6.44	0.00000000
PP_3241	1046888	NP_745384.1	hypothetical protein	4.65	0.00000535
PP_3261	1046907	NP_745404.1	hypothetical protein	4.99	0.00011985
PP_3266	1046912	NP_745409.1	hypothetical protein	4.39	0.00019482
PP_3278	1046926	paaA	ring 1%2C2-phenylacetyl-CoA epoxidase subunit alpha	-5.34	0.00000000
PP_3284	1046932	paaF	enoyl-CoA hydratase/isomerase	-5.22	0.00004931
PP_3318	1046966	NP_745461.1	hypothetical protein	-2.31	0.00007038
PP_3319	1046968	NP_745462.1	GGDEF domain-containing sensory box protein	-5.61	0.00000000
PP_3352	1046993	atsA	arylsulfatase	-21.66	0.00000000
PP_3353	1046997	NP_745493.2	sulfatase-modifying protein	-13.78	0.00000000
PP_3365	1047007	NP_745505.1	acetolactate synthase	5.45	0.00000487
PP_3376	1047015	ptxD	phosphonate dehydrogenase	-2.65	0.00059877
PP_3377	1047016	kguT	2-ketogluconate transporter%2C putative	-3.01	0.00001738
PP_3378	1047012	kguK	2-ketogluconokinase	-3.66	0.00008356
PP_3379	1047009	kguE	epimerase	-6.29	0.00000000
PP_3380	1046449	ptxS	2-ketogluconate utilization repressor	-2.16	0.00040559
PP_3419	1046273	NP_745557.1	sigma-54 dependent transcriptional regulator/response regulator	-2.61	0.00000345
PP_3420	1046459	NP_745558.1	sensor histidine kinase	-2.25	0.00005501
PP_3421	1046235	NP_745559.1	sensor histidine kinase	-2.56	0.00000457
PP_3433	1046171	hpd	4-hydroxyphenylpyruvate dioxygenase	-2.58	0.00001654
PP_3437	1046519	yegH	putative transporter	-2.86	0.00000166
PP_3497	1046418	ydcP	peptidase	2.24	0.00094972
PP_3576	1046225	NP_745713.1	transmembrane sensor	-24.39	0.00000000
PP_3577	1046334	fecI	RNA polymerase sigma 19 factor	-12.46	0.00000000
PP_3592	1046364	NP_745728.1	RpiR family transcriptional regulator	-2.93	0.00023555
PP_3612	1041989	NP_745748.2	TonB-dependent receptor	-5.27	0.00000000
PP_3623	1046487	adhB	alcohol dehydrogenase cytochrome c subunit	2.50	0.00004007
PP_3636	1046492	NP_745772.1	sulfonate ABC transporter substrate-binding protein	2.79	0.00003013
PP_3637	1045325	NP_745773.1	sulfonate ABC transporter ATP-binding protein	2.61	0.00066390
PP_3638	1046397	NP_745774.1	acyl-CoA dehydrogenase	2.97	0.00002901
PP_3639	1046468	NP_745775.1	alkylhydroperoxidase AhpD domain-containing protein	2.62	0.00036229
PP_3663	1044765	NP_745799.1	GGDEF domain-containing protein	-2.49	0.00007325
PP_3670	1046396	NP_745806.1	DMT superfamily permease	-3.29	0.00000098
PP_3713	1045930	catA-I	catechol 1%2C2-dioxygenase	-6.19	0.00000000
PP_3714	1045925	catC	muconolactone delta-isomerase	-7.97	0.00000000
PP_3715	1046512	catB	muconate cycloisomerase 1	-12.87	0.00000000
PP_3735	1046424	NP_745867.1	ABC transporter ATP-binding protein	-2.54	0.00026441
PP_3736	1046507	vanA	vanillate O-demethylase oxygenase subunit	-10.66	0.00000000
PP_3737	1046180	vanB	vanillate O-demethylase oxidoreductase	-11.08	0.00000000
PP_3740	1045424	NP_745871.1	MFS transporter	-7.31	0.00000000
PP_3743	1046498	NP_745874.1	hypothetical protein	2.84	0.00008209
PP_3766	1046419	gloA	lactoylglutathione lyase	3.65	0.00000005
PP_3770	1046432	NP_745900.1	hypothetical protein	6.61	0.00044449
PP_3775	1045586	NP_745905.1	sarcosine oxidase	2.46	0.00000248
PP_3776	1045594	NP_745906.1	permease RarD	3.59	0.00000000
PP_3777	1046355	NP_745907.1	hypothetical protein	3.59	0.00000000
PP_3778	1046229	proC	pyrroline-5-carboxylate reductase	4.02	0.00000000
PP_3780	1046388	NP_745910.1	hypothetical protein	2.30	0.00059877
PP_3781	1046188	NP_745911.1	oxygen-independent coproporphyrinogen III oxidase family protein	36.98	0.00000000
PP_3782	1044150	NP_745912.1	hypothetical protein	12.07	0.00000000
PP_3783	1045892	syrB	syringomycin biosynthesis protein 2	14.30	0.00000000
PP_3784	1046194	NP_745914.1	hypothetical protein	7.73	0.00000000
PP_3785	1045595	NP_745915.1	hypothetical protein	11.08	0.00000000
PP_3786	1041995	aspC	aminotransferase	5.59	0.00000000
PP_3787	1046292	NP_745917.1	hypothetical protein	3.25	0.00002788
PP_3788	1046461	NP_745918.1	non-ribosomal peptide synthetase	5.59	0.00000000
PP_3789	1046416	NP_745919.1	efflux transporter	3.86	0.00000563
PP_3797	1046569	NP_745927.1	membrane protein	-3.90	0.00044808
PP_3799	1046555	NP_745929.1	hypothetical protein	-3.46	0.00015445
PP_3821	1046744	galU	UTP-glucose-1-phosphate uridylyltransferase	2.10	0.00037589
PP_3839	1046726	adhP	alcohol dehydrogenase	2.15	0.00009133
PP_3923	1046642	NP_746053.1	phosphoglycerate mutase	2.39	0.00000622
PP_3924	1046641	NP_746054.1	hypothetical protein	2.69	0.00009717
PP_3928	1046637	NP_746058.1	hypothetical protein	6.48	0.00013553
PP_3951	1046613	pcaI	3-oxoadipate CoA-transferase subunit A	-13.17	0.00000000
PP_3952	1046612	pcaJ	3-oxoadipate CoA-transferase subunit A	-16.45	0.00000000
PP_3954	1046610	NP_746084.1	substrate-binding protein	2.03	0.00041521
PP_4014	1046544	mnmA	tRNA 2-thiouridine(34) synthase MnmA	2.77	0.00001723
PP_4016	1046542	purB	adenylosuccinate lyase	4.96	0.00000040
PP_4020	1046536	NP_746150.1	oxidoreductase	-3.54	0.00000020
PP_4021	1046534	cpo	non-heme chloroperoxidase	3.58	0.00000000
PP_4037	1042092	pydX	NADP-dependent dihydropyrimidine dehydrogenase subunit	2.65	0.00000313
PP_4054	1042129	NP_746180.1	hypothetical protein	2.64	0.00029399
PP_4059	1042130	treSB	bifunctional trehalose synthase B/maltokinase	2.74	0.00000083
PP_4060	1042139	glgE	alpha-1%2C4-glucan:maltose-1-phosphate maltosyltransferase	3.82	0.00000000
PP_4070	1042166	NP_746196.1	hypothetical protein	-12.12	0.00000000
PP_4116	1042253	aceA	isocitrate lyase	4.34	0.00000000
PP_4119	1041621	nuoA	NADH-quinone oxidoreductase subunit A	2.80	0.00000002
PP_4120	1042262	nuoB	NADH-quinone oxidoreductase subunit B	2.06	0.00072698
PP_4121	1042260	nuoC	NADH-quinone oxidoreductase subunit C/D	3.47	0.00000000
PP_4122	1042274	nuoE	NADH-quinone oxidoreductasesubunit E	3.33	0.00014674
PP_4123	1045401	nuoF	NADH-quinone oxidoreductase subunit F	4.02	0.00000000
PP_4124	1042269	nuoG	NADH-quinone oxidoreductase subunit G	4.76	0.00000000
PP_4125	1042266	nuoH	NADH-quinone oxidoreductase subunit H	3.05	0.00051646
PP_4126	1042277	nuoI	NADH-quinone oxidoreductase subunit I	3.72	0.00000910
PP_4129	1042283	nuoL	NADH-quinone oxidoreductase subunit L	2.98	0.00004606
PP_4130	1042273	nuoM	NADH-quinone oxidoreductase subunit M	3.69	0.00000000
PP_4131	1042285	nuoN	NADH-quinone oxidoreductase subunit N	3.91	0.00002966
PP_4138	1042299	chrR	chromate reductase	2.05	0.00020122
PP_4145	1042314	mltD	membrane-bound lytic murein transglycosylase D	4.94	0.00000000
PP_4185	1042406	sucD	succinyl-CoA synthetase subunit alpha	3.34	0.00000014	-5.70	0.00000004
PP_4186	1042414	sucC	bifunctional succinyl-CoA synthetase subunit beta/glutaryl-CoA synthetase subunit beta	3.72	0.00000000	-23.23	0.00000000
PP_4187	1042391	lpdG	dihydrolipoyl dehydrogenase	4.18	0.00000000	-11.46	0.00000000
PP_4188	1042423	sucB	2-oxoglutarate dehydrogenase dihydrolipoyltranssuccinylase subunit	3.16	0.00000000	-10.92	0.00000000
PP_4189	1042413	sucA	2-oxoglutarate dehydrogenase subunit E1	2.73	0.00000012	-3.03	0.00056977
PP_4190	1042396	sdhB	succinate dehydrogenase iron-sulfur subunit	2.37	0.00014013	-3.11	0.00002231
PP_4191	1042421	sdhA	succinate dehydrogenase flavoprotein subunit	2.29	0.00015288	5.75	0.00000000
PP_4192	1042613	sdhD	succinate dehydrogenase hydrophobic membrane anchor subunit	3.55	0.00007093	3.64	0.00000490
PP_4193	1042426	sdhC	succinate dehydrogenase membrane b-556 subunit	3.81	0.00000024	7.32	0.00000000
PP_4194	1042422	gltA	citrate synthase	4.83	0.00000002	4.00	0.00000259
PP_4202	1042448	etfB	electron transfer flavoprotein subunit beta	2.21	0.00005086	4.12	0.00000645
PP_4203	1042462	NP_746320.1	ubiquinone oxidoreductase electron transfer flavoprotein	3.41	0.00000045	5.91	0.00000000
PP_4208	1042476	NP_746325.1	ECF family RNA polymerase sigma-70 factor	-3.53	0.00000005	6.79	0.00000000
PP_4217	1042530	fpvA	TonB-dependent outer membrane ferripyoverdine receptor FpvA	-24.69	0.00000000	2.82	0.00009866
PP_4219	1042489	pvdD	non-ribosomal peptide synthetase	-2.54	0.00046535	3.23	0.00001219
PP_4221	1042549	pvdI	non-ribosomal peptide synthetase	-4.27	0.00008013	-4.30	0.00002753
PP_4243	1042600	pvdL	non-ribosomal peptide synthetase	-2.41	0.00091419	7.61	0.00000003
PP_4244	1041651	pvdS	alternative sigma factor	-4.38	0.00000000	-3.10	0.00008974
PP_4286	1041762	puuE	allantoinase	-3.13	0.00000017	-3.07	0.00000667
PP_4287	1043742	pucL	2-oxo-4-hydroxy-4-carboxy-5-ureidoimidazoline decarboxylase	-3.16	0.00000383	3.44	0.00059759
PP_4288	1041802	allA	ureidoglycolate lyase	-3.53	0.00000002	2.96	0.00015680
PP_4289	1041777	NP_746405.1	membrane protein	-2.86	0.00000383	-2.65	0.00053645
PP_4309	1043128	NP_746425.1	NCS1 family transporter	-3.39	0.00000005	-3.76	0.00000246
PP_4310	1044648	NP_746426.1	hydantoin racemase	-3.19	0.00026650	-5.50	0.00000000
PP_4314	1041791	NP_746430.1	hypothetical protein	2.54	0.00002500	-3.99	0.00000123
PP_4331	1044707	NP_746446.1	hypothetical protein	-2.25	0.00024678	4.81	0.00000099
PP_4352	1042653	flhB	flagellin export apparatus substrate specificity protein	-2.27	0.00010038	6.12	0.00025364
PP_4365	1046205	fliJ	flagellar protein FliJ	-3.03	0.00005228	-4.17	0.00000010
PP_4366	1043501	fliI	flagellum-specific ATP synthase	-2.65	0.00000117	-4.16	0.00000004
PP_4387	1043250	NP_746501.1	hypothetical protein	-2.66	0.00039430	-4.99	0.00000000
PP_4388	1044605	flgE	flagellar hook protein FlgE	-2.11	0.00085102	-4.06	0.00000000
PP_4468	1044276	NP_746579.1	Cro/CI family transcriptional regulator	3.22	0.00001162	-2.66	0.00080544
PP_4478	1043982	astD	N-succinylglutamate 5-semialdehyde dehydrogenase	-5.22	0.00000000	-3.17	0.00060012
PP_4479	1041844	astA-I	arginine N-succinyltransferase subunit beta	-4.29	0.00000000	-2.53	0.00039851
PP_4480	1043805	astA-II	arginine N-succinyltransferase subunit alpha	-2.77	0.00000188	-2.64	0.00045546
PP_4481	1041851	astC	acetylornithine aminotransferase	-2.92	0.00000038	-4.35	0.00000000
PP_4531	1046254	NP_746641.1	hypothetical protein	4.23	0.00000571	-5.50	0.00000000
PP_4561	1046343	csbD	stress response protein	3.06	0.00004068	-4.84	0.00000000
PP_4604	1046163	NP_746713.1	DMT superfamily permease	4.05	0.00000045	-4.31	0.00000000
PP_4611	1042506	NP_746720.1	ECF family RNA polymerase sigma-70 factor	-5.96	0.00000019	3.96	0.00000047
PP_4618	1042694	NP_746727.1	hypothetical protein	-2.19	0.00057972	-4.75	0.00000003
PP_4619	1041608	hmgC	maleylacetoacetate isomerase	-2.53	0.00009245	-5.76	0.00000000
PP_4620	1044222	hmgB	fumarylacetoacetase	-2.54	0.00003658	-3.34	0.00000092
PP_4621	1041590	hmgA	homogentisate 1%2C2-dioxygenase	-3.89	0.00000000	-7.23	0.00000000
PP_4643	1042015	NP_746752.1	xanthine/uracil permease family protein	-2.59	0.00006417	-5.58	0.00000000
PP_4663	1045216	NP_746772.1	transmembrane protein	11.34	0.00000010	-5.82	0.00000000
PP_4688	1045897	NP_746797.1	heme/hemin ABC transporter permease	-3.20	0.00027658	-4.67	0.00000000
PP_4704	1042000	NP_746813.1	hypothetical protein	-2.35	0.00003645	-3.73	0.00000000
PP_4707	1041940	NP_746816.1	OsmY-like protein	12.32	0.00000000	-2.71	0.00014109
PP_4708	1045958	pnp	polyribonucleotide nucleotidyltransferase	2.74	0.00000102	-9.44	0.00000000
PP_4709	1043991	rpsO	30S ribosomal protein S15	2.69	0.00000418	-4.22	0.00000001
PP_4713	1042024	nusA	transcription termination/antitermination factor L	2.84	0.00002147	4.48	0.00000000
PP_4714	1041880	rimP	ribosome maturation factor	5.58	0.00000000	-6.34	0.00000000
PP_4715	1042365	tpiA	triose phosphate isomerase	3.97	0.00000212	-4.96	0.00000000
PP_4738	1042279	NP_746846.1	hypothetical protein	3.83	0.00000795	-5.09	0.00000000
PP_4788	1046266	ybeY	endoribonuclease YbeY	-2.34	0.00000481	-8.95	0.00000000
PP_4789	1042537	corC	Co(2+)/Mg(2+)efflux heat shock protein	-2.65	0.00000127	-8.93	0.00000000
PP_4794	1042400	leuS	leucine--tRNA ligase	2.44	0.00017539	-6.08	0.00000000
PP_4821	1045805	NP_746926.1	Fis-like DNA-binding protein	2.97	0.00013758	-6.64	0.00000000
PP_4855	1042822	NP_746960.1	osmotically-inducible lipoprotein OsmE	4.48	0.00000235	-15.85	0.00000000
PP_4877	1043837	rpsF	30S ribosomal protein S6	2.88	0.00000262	-16.06	0.00000000
PP_4881	1044370	NP_746985.1	iron ABC transporter substrate-binding protein	-2.71	0.00000022	-15.03	0.00000000
PP_4882	1042290	NP_746986.1	iron ABC transporter permease	-4.56	0.00000000	-11.30	0.00000000
PP_4888	1041629	NP_746991.2	methyl-accepting chemotaxis transducer	-4.45	0.00000000	-9.29	0.00000000
PP_4922	1041616	thiC	phosphomethylpyrimidine synthase	3.80	0.00000535	-5.33	0.00000000
PP_4944	1042513	NP_747047.1	carbamoyltransferase	2.26	0.00032008	-21.42	0.00000000
PP_4957	1041722	NP_747060.1	hypothetical protein	-3.04	0.00000318	-10.30	0.00000000
PP_4958	1044074	ygjP	metal-dependent hydrolase	-3.21	0.00000005	5.74	0.00000000
PP_4959	1042674	NP_747062.1	diguanylate cyclase	-2.83	0.00000002	4.72	0.00000001
PP_4965	1041814	tktA	transketolase A	3.00	0.00000514	2.65	0.00013696
PP_4966	1041704	sahR	methionine metabolism transcriptional regulator	3.17	0.00000003	3.85	0.00000027
PP_4967	1042402	metK	methionine adenosyltransferase	3.45	0.00000000	-4.13	0.00000000
PP_4975	1042725	NP_747078.1	acyl-CoA thioesterase	4.37	0.00000000	-2.43	0.00076394
PP_4976	1041705	ahcY	adenosylhomocysteinase	4.72	0.00000000	4.11	0.00000000
PP_4977	1042490	metF	5%2C10-methylenetetrahydrofolate reductase	5.17	0.00000269	3.25	0.00000297
PP_5024	1043376	NP_747125.1	amino acid ABC transporter substrate-binding protein	2.96	0.00001301	-3.28	0.00004470
PP_5045	1041702	thiI	tRNA sulfurtransferase	3.84	0.00000182	3.27	0.00000060
PP_5046	1044366	glnA	glutamine synthetase	2.91	0.00000179	3.59	0.00012452
PP_5053	1042615	secB	protein-export protein SecB	2.36	0.00003909	-2.57	0.00014784
PP_5055	1042614	NP_747156.1	Sulfurtransferase	2.71	0.00041521	-2.43	0.00027543
PP_5087	1043893	rpmE	50S ribosomal protein L31	8.28	0.00000004
PP_5092	1041784	NP_747193.1	NLP/P60 protein	8.63	0.00000000
PP_5127	1041912	rlmI	ribosomal RNA large subunit methyltransferase I	3.55	0.00079748
PP_5156	1042579	NP_747257.1	hypothetical protein	2.21	0.00004092
PP_5165	1042564	plpB	NLPA lipoprotein	4.45	0.00024013
PP_5183	1042525	spuB	glutamylpolyamine synthetase	-2.21	0.00015298
PP_5204	1043355	NP_747305.1	hypothetical protein	6.13	0.00000477
PP_5206	1042418	yhiI	translation-like protein	2.78	0.00001712
PP_5211	1042419	NP_747312.1	ChaC-related protein	-2.73	0.00000305
PP_5214	1042415	rho	transcription termination factor Rho	2.88	0.00000124
PP_5215	1042429	trxA	thioredoxin I	5.85	0.00000000
PP_5242	1042342	NP_747343.1	GAF domain-containing sensor histidine kinase	3.67	0.00000851
PP_5243	1042340	ycaC-II	putative hydrolase	10.97	0.00000000
PP_5252	1042338	NP_747353.1	hypothetical protein	2.87	0.00000094
PP_5253	1042331	NP_747354.1	arylesterase	13.22	0.00000000
PP_5254	1042328	NP_747355.1	hypothetical protein	21.75	0.00000000
PP_5264	1042307	rep	single-stranded DNA dependent ATPase	3.44	0.00067588
PP_5282	1042258	rpmB	50S ribosomal protein L28	4.38	0.00000000
PP_5295	1042222	NP_747396.3	hypothetical protein	3.64	0.00000022
PP_5306	1042208	exbB	biopolymer transport protein ExbB	-5.94	0.00000000
PP_5307	1042225	exbD	TonB-gated outer membrane transporter gating inner membrane protein	-9.08	0.00000000
PP_5308	1042220	tonB	TonB energy transducing system subunit TonB	-9.05	0.00000000
PP_5323	1042169	NP_747424.1	M23/M37 family peptidase	-3.36	0.00000000
PP_5389	1042037	NP_747490.1	hypothetical protein	2.56	0.00005364
PP_5390	1042043	NP_747491.1	hypothetical protein	3.74	0.00000277
PP_5391	1042046	NP_747492.1	hypothetical protein	3.25	0.00000323
PP_5392	1042052	NP_747493.2	WD40/YVTN repeat-containing protein	3.14	0.00000000
PP_5409	1041649	glmS	L-glutamine/D-fructose-6-phosphate aminotransferase	3.57	0.00000053
PP_5410	1042019	NP_747510.1	DeoR family transcriptional regulator	4.67	0.00000643
PP_5412	1042025	atpC	ATP synthase subunit epsilon	3.08	0.00001313
PP_5413	1042005	atpD	ATP synthase subunit beta	2.86	0.00000032
PP_5414	1042016	atpG	ATP synthase subunit gamma	3.18	0.00000001
PP_5415	1042014	atpA	ATP synthase subunit alpha	2.69	0.00000048
PP_5416	1042018	atpH	ATP synthase subunit delta	2.70	0.00000008
PP_5417	1046071	atpF	ATP synthase subunit b	3.26	0.00000000
PP_5418	1041990	atpE	ATP synthase subunit c	3.81	0.00000043
PP_5419	1045265	atpB	ATP synthase subunit a	3.27	0.00000003
PP_5420	1042004	atpI	ATP synthase protein I	4.02	0.00000000
PP_5426	26969696	YP_009236891.1	hypothetical protein	3.93	0.00000002
PP_5428	26969699	YP_009236893.1	hypothetical protein	14.79	0.00000000
PP_5477	26969776	YP_009236951.1	hypothetical protein	3.41	0.00005069
PP_5505	26969808	YP_009236982.1	transmembrane protein	3.49	0.00000002
PP_5524	26969828	YP_009236999.1	hypothetical protein	17.83	0.00000000
PP_5526	26969831	YP_009237001.1	hypothetical protein	-2.12	0.00017612
PP_5559	26969867	YP_009237033.1	hypothetical protein	2.58	0.00014716
PP_5562	26969870	YP_009237036.1	hypothetical protein	4.91	0.00000000
PP_5592	26969897	YP_009237061.1	hypothetical protein	6.09	0.00089513
PP_5628	26969938	YP_009237103.1	hypothetical protein	4.77	0.00001348
PP_5659	26969967	YP_009237130.1	hypothetical protein	3.73	0.00000000
PP_5694	26970007	YP_009237167.1	hypothetical protein	2.59	0.00000442
PP_5710	26970031	YP_009237184.1	hypothetical protein	-10.06	0.00000000
PP_5723	26970051	YP_009237199.1	hypothetical protein	4.24	0.00062073
		NoSymbol	Pseudomon-1 ncRNA	3.03	0.00001353
		NoSymbol	Pseudomon-groES regulatory region	2.61	0.00014726
		NoSymbol	t44 ncRNA	4.24	0.00011150
		NoSymbol	gyrA regulatory region	3.67	0.00000005
		NoSymbol	tRNA-Glu	5.48	0.00000000
		NoSymbol	tRNA-Gly	5.48	0.00000143
		NoSymbol	tRNA-Gly	4.51	0.00000472
		NoSymbol	tRNA-Ala	3.54	0.00001610
		NoSymbol	tRNA-Glu	2.80	0.00027972
		NoSymbol	tRNA-Ala	3.73	0.00049373
		NoSymbol	tRNA-Val	2.92	0.00035616
		NoSymbol	tRNA-Arg	3.55	0.00000002
		NoSymbol	tRNA-His	4.25	0.00013442
		pck	---	4.90	0.00000001
		NoSymbol	PrrF ncRNA	-7.17	0.00050552
		NoSymbol	sucA-II regulatory region	2.64	0.00002823
		NoSymbol	tRNA-Ser	3.17	0.00000021
		NoSymbol	tRNA-Tyr	4.79	0.00000000
		NoSymbol	tRNA-Gly	4.48	0.00000001
		NoSymbol	tRNA-Thr	4.59	0.00021639
		NoSymbol	tRNA-Trp	4.33	0.00000000
		NoSymbol	tRNA-Met	3.54	0.00003334
		NoSymbol	tRNA-Leu	4.84	0.00000000
		NoSymbol	SAH_riboswitch regulatory region	6.42	0.00000000
		NoSymbol	Pseudomon-Rho regulatory region	3.35	0.00000166
		NoSymbol	tRNA-Asn	5.89	0.00004541
		NoSymbol	tRNA-Gln	5.07	0.00001777

## Sheet: 12h results genes
Supplementary Table S3. List of down and upregulated genes comparing P. putida KT2440 cultures in solid vs liquid media at 12 hours of incubation.
PP number	DAVID accession number	Symbol	Product	FoldChange	p.adj.Value
PP_0008	1043484	rnpA	ribonuclease P protein component	11.45	0.0000001
PP_0009	1043485	rpmH	50S ribosomal protein L34	12.05	0.0000041
PP_0061	1043542	glyQ	glycine-tRNA ligase subunit alpha	4.34	0.0008186
PP_0068	1043549	def-I	peptide deformylase	11.51	0.0000000
PP_0085	1043566	NP_742255.1	hypothetical protein	3.77	0.0000249
PP_0089	1043570	osmC	stress-induced peroxiredoxin	5.26	0.0001948
PP_0114	1043605	metN	methionine ABC transporter ATP-binding protein	6.48	0.0000013
PP_0154	1043665	scpC	propionyl-CoA:succinate CoA transferase	16.44	0.0000001
PP_0161	1043684	NP_742330.1	putative transmembrane sensor	-8.59	0.0000002
PP_0162	1043685	NP_742331.1	ECF family RNA polymerase sigma-70 factor	-8.27	0.0000003
PP_0168	1043692	NP_742337.1	putative surface adhesion protein	-5.01	0.0000009
PP_0202	1043730	NP_742371.1	CBS domain-containing protein	4.84	0.0000020
PP_0204	1043733	NP_742373.1	GntR family transcriptional regulator	8.67	0.0000002
PP_0224	1043769	NP_742392.1	DszC family monooxygenase	21.91	0.0000000
PP_0233	1043786	tauA	taurine ABC transporter substrate-binding protein	12.16	0.0000000
PP_0234	1043787	oprE	outer-membrane porin E	5.19	0.0003797
PP_0235	1043789	NP_742403.1	peroxidase	18.76	0.0000000
PP_0236	1043798	ssuE	NAD(P)H-dependent FMN reductase subunit	77.73	0.0000000
PP_0354	1044061	NP_742521.1	CBS domain-containing protein	27.81	0.0000000
PP_0389	1044101	rpsU	30S ribosomal protein S21	11.07	0.0000000
PP_0425	1044153	yhfA	hypothetical protein	3.54	0.0008840
PP_0440	1044182	tufA	elongation factor Tu-A	3.73	0.0000746
PP_0441	1044184	secE	protein translocase subunit SecE	5.01	0.0000001
PP_0453	1044199	rpsJ	30S ribosomal protein S10	9.18	0.0000000
PP_0454	1044200	rplC	50S ribosomal protein L3	4.27	0.0002904
PP_0468	1044227	rpsH	30S ribosomal protein S8	6.02	0.0000000
PP_0469	1044228	rplF	50S ribosomal protein L6	3.89	0.0000802
PP_0481	1044248	katA	catalase	253.01	0.0000000
PP_0513	1044288	nrdR	DNA-binding transcriptional repressor NrdR	6.92	0.0007793
PP_0538	1044317	ppa	inorganic pyrophosphatase	5.67	0.0000001
PP_0553	1044339	acoC	acetoin cleaving system dihydrolipoyllysine-residue acetyltransferase	4.43	0.0006099
PP_0554	1044340	acoB	acetoin:2%2C6-dichlorophenolindophenol oxidoreductase subunit beta	5.66	0.0001708
PP_0555	1044342	acoA	acetoin:2%2C6-dichlorophenolindophenol oxidoreductase subunit alpha	5.10	0.0002365
PP_0556	1044343	NP_742719.1	acetoin catabolism protein	9.33	0.0000072
PP_0560	1044348	aroQ-I	type II 3-dehydroquinate dehydratase	5.99	0.0000001
PP_0600	1044414	rpsT	30S ribosomal protein S20	17.64	0.0000000
PP_0622	1044439	bamD	outer membrane protein assembly factor BamD	7.10	0.0000102
PP_0657	1044481	NP_742818.1	amino acid ABC transporter substrate-binding protein	14.18	0.0000000
PP_0685	1044511	NP_742846.1	hypothetical protein	-11.97	0.0000000
PP_0686	1044512	yjdM	Zn-ribbon domain-containing protein	5.21	0.0001873
PP_0688	1044516	rplU	50S ribosomal protein L21	10.18	0.0000000
PP_0689	1044517	rpmA	50S ribosomal protein L27	4.70	0.0000119
PP_0700	1044530	NP_742861.1	transmembrane sensor	-5.37	0.0000077
PP_0723	1044555	ispE	4-diphosphocytidyl-2C-methyl-D-erythritol kinase	8.60	0.0000000
PP_0732	1044565	hemA	glutamyl-tRNA reductase	8.58	0.0000000
PP_0755	1044591	NP_742916.1	hypothetical protein	7.57	0.0000300
PP_0765	1044601	NP_742926.1	hypothetical protein	-3.94	0.0000337
PP_0786	1044626	trxB	thioredoxin reductase	75.18	0.0000000
PP_0812	1044661	cyoA	cytochrome bo terminal oxidase subunit II	14.43	0.0000000
PP_0838	1044698	suhB	bifunctional inositol monophosphatase/glycerol-2-phosphatase	6.01	0.0000001
PP_0903	1044794	NP_743064.1	hypothetical protein	4.17	0.0003324
PP_0913	1044812	NP_743074.1	hypothetical protein	-3.89	0.0001131
PP_0915	1044816	sodB	superoxide dismutase	3.87	0.0000259
PP_0932	1044838	gatC	aspartyl/glutamyl-tRNA(Asn/Gln) amidotransferase subunit C	5.50	0.0000094
PP_0941	1044851	NP_743102.1	ribosome associated protein	4.69	0.0000742
PP_0943	1044854	NP_743104.1	hypothetical protein	-5.16	0.0005890
PP_0944	1044855	fumC-I	class 2 fumarate hydratase	-13.15	0.0000001
PP_0945	1044858	NP_743106.1	hypothetical protein	-28.87	0.0000000
PP_0946	1044859	sodA	superoxide dismutase	-10.26	0.0001087
PP_0993	1044920	NP_743154.1	hypothetical protein	-3.94	0.0001320
PP_1031	1044148	guaB	IMP dehydrogenase and single strand DNA binding factor	4.79	0.0000006
PP_1037	1044327	purL	phosphoribosylformylglycinamidine synthase	3.62	0.0001805
PP_1082	1045026	bfr-II	bacterioferritin	4.26	0.0000262
PP_1084	1045103	tsaA	peroxiredoxin	4.39	0.0000128
PP_1100	1045219	dcd	deoxycytidine triphosphate deaminase	3.42	0.0009570
PP_1111	1045223	NP_743272.1	synthetase	-4.60	0.0000048
PP_1112	1045233	NP_743273.1	membrane protein	-4.16	0.0007806
PP_1125	1045260	NP_743286.1	putative Helicase	5.03	0.0001041
PP_1127	1045267	estC	carboxylesterase	5.36	0.0002039
PP_1144	1045464	NP_743305.1	membrane protein	-5.54	0.0000015
PP_1162	1045699	gstA	glutathione S-transferase GstA	9.40	0.0000000
PP_1212	1045969	NP_743372.1	hypothetical protein	10.93	0.0000000
PP_1237	1046257	dapA-I	4-hydroxy-tetrahydrodipicolinate synthase	7.65	0.0000001
PP_1289	1043300	NP_743449.1	DUF328 domain-containing protein	47.35	0.0000000
PP_1303	1041607	cysD	sulfate adenylyltransferase subunit 2	25.22	0.0000000
PP_1312	1041626	zapE	nucleoside triphosphate hydrolase domain-containing protein	9.19	0.0000000
PP_1315	1043891	rplM	50S ribosomal protein L13	6.41	0.0000000
PP_1373	1041750	pitB	phosphate transporter	9.22	0.0000000
PP_1424	1045860	NP_743582.1	DUF339 domain-containing protein	5.33	0.0005890
PP_1431	1045850	lepA	elongation factor 4	3.24	0.0005081
PP_1460	1045782	NP_743618.1	membrane protein	5.18	0.0001371
PP_1462	1045775	rpsP	30S ribosomal protein S16	6.44	0.0000001
PP_1495	1045671	prfB	peptide chain release factor 2	4.90	0.0001015
PP_1506	1045513	adk	adenylate kinase	13.09	0.0000000
PP_1607	1044925	accA	acetyl-CoA carboxylase carboxyltransferase subunit alpha	4.72	0.0000014
PP_1616	1044879	frmA	glutathione-dependent formaldehyde dehydrogenase	4.22	0.0000102
PP_1625	1044839	fdxA	ferredoxin 1	10.33	0.0000037
PP_1638	1044791	fpr-I	ferredoxin--NADP(+) reductase	6.70	0.0000005
PP_1651	1044421	NP_743808.2	two-component system response regulator	-12.15	0.0000002
PP_1652	1044394	pfeS-II	histidine kinase	-5.79	0.0000228
PP_1660	1044314	NP_743817.1	hypothetical protein	-3.93	0.0002427
PP_1665	1044224	purM	phosphoribosylformylglycinamidine cyclo-ligase	5.51	0.0000789
PP_1691	1043737	NP_743848.1	hypothetical protein	5.98	0.0000655
PP_1702	1043631	rdgC	recombination-associated protein RdgC	4.76	0.0003045
PP_1714	1043498	fklB-II	FKBP-type peptidyl-prolyl cis-trans isomerase	7.34	0.0000000
PP_1742	1043433	yjcH	inner membrane protein	14.17	0.0000000
PP_1743	1043431	actP-I	acetate permease	7.12	0.0000744
PP_1795	1043308	NP_743951.1	hypothetical protein	5.01	0.0000033
PP_1823	1043278	folEA-I	GTP cyclohydrolase I	4.34	0.0000203
PP_1829	1043272	NP_743984.1	alpha/beta family hydrolase	4.03	0.0000129
PP_1834	1043267	NP_743989.1	hypothetical protein	50.96	0.0000000
PP_1835	1043266	NP_743990.1	hypothetical protein	27.80	0.0000000
PP_1836	1043265	NP_743991.2	ZIP family metal transporter	28.99	0.0000000
PP_1858	1043241	efp	elongation factor P	5.68	0.0000002
PP_1861	1043238	NP_744016.1	LysR family transcriptional regulator	4.87	0.0002662
PP_1868	1043228	deaD	ATP-dependent DEAD-box RNA helicase DeaD	5.42	0.0000321
PP_1872	1043224	alaA	glutamate-pyruvate aminotransferase	5.01	0.0002532
PP_1960	1043085	NP_744112.1	hypothetical protein	-3.40	0.0008186
PP_1961	1043083	NP_744113.1	hypothetical protein	-4.15	0.0008515
PP_1968	1043066	NP_744119.1	TetR family transcriptional regulator	5.06	0.0000541
PP_2086	1042748	NP_744236.1	CrfX family protein	10.39	0.0000000
PP_2095	1044947	pyrD	dihydroorotate dehydrogenase	5.03	0.0000204
PP_2099	1044951	NP_744249.1	hypothetical protein	8.25	0.0000000
PP_2144	1044999	NP_744293.1	TetR family transcriptional regulator	5.15	0.0002443
PP_2151	1045007	sthA	pyridine nucleotide transhydrogenase	5.40	0.0006908
PP_2192	1045054	NP_744341.1	ECF family RNA polymerase sigma-70 factor/transmembrane sensor protein	-5.79	0.0000013
PP_2219	1045084	NP_744368.1	hypothetical protein	16.60	0.0000003
PP_2237	1045113	NP_744386.1	hypothetical protein	3.68	0.0004491
PP_2244	1045128	NP_744393.1	TauE-like transmembrane protein	20.25	0.0000000
PP_2260	1045153	NP_744409.1	glycerol-phosphate ABC transporter ATP-binding protein	-6.03	0.0000365
PP_2261	1045154	NP_744410.1	sugar ABC transporter ATP-binding protein	-5.75	0.0000582
PP_2262	1045155	NP_744411.2	sugar ABC transporter permease	-7.67	0.0000010
PP_2264	1045157	NP_744413.1	sugar ABC transporter substrate-binding protein	-7.79	0.0000006
PP_2309	1045295	NP_744458.1	hypothetical protein	6.96	0.0000000
PP_2324	1045317	aroF-I	tyr-sensitive phospho-2-dehydro-3-deoxyheptonate aldolase	3.81	0.0007354
PP_2332	1045327	NP_744481.1	hypothetical protein	8.25	0.0000618
PP_2368	1045398	dkgB	2%2C5-diketo-D-gluconate reductase B	10.13	0.0000039
PP_2388	1045423	NP_744537.1	LysE family transporter	-5.36	0.0002810
PP_2439	1045608	ahpC	peroxiredoxin/alkylhydroperoxide reductase small subunit	87.55	0.0000000
PP_2440	1045609	ahpF	alkyl hydroperoxide reductase subunit F	8.37	0.0000000
PP_2445	1045614	NP_744593.1	membrane protein	25.51	0.0000000
PP_2449	1045618	NP_744597.2	hypothetical protein	7.60	0.0000074
PP_2475	1045644	NP_744623.1	TetR family transcriptional regulator	3.61	0.0000699
PP_2476	1045645	curA	NADPH-dependent curcumin/dihydrocurcumin reductase	6.24	0.0000060
PP_2541	1045823	NP_744686.1	transcriptional factor-like protein	-4.52	0.0001145
PP_2627	1046016	NP_744771.1	membrane protein	3.76	0.0000833
PP_2663	1046065	NP_744807.1	hypothetical protein	10.21	0.0001004
PP_2937	1042898	NP_745081.1	integrase	6.40	0.0000018
PP_3009	1043102	NP_745153.1	hypothetical protein	-3.55	0.0004491
PP_3039	1043382	NP_745183.1	hypothetical protein	4.55	0.0008840
PP_3135	1046790	NP_745279.1	glycosyl transferase	-3.76	0.0008186
PP_3241	1046888	NP_745384.1	hypothetical protein	7.89	0.0000000
PP_3251	1046898	NP_745394.1	hypothetical protein	4.32	0.0005427
PP_3260	1046910	ligD	DNA ligase D	4.34	0.0003418
PP_3261	1046907	NP_745404.1	hypothetical protein	8.60	0.0000000
PP_3269	1046935	NP_745412.1	hypothetical protein	6.62	0.0001203
PP_3307	1046954	NP_745450.1	hypothetical protein	6.07	0.0000077
PP_3308	1046453	paoA	aromatic aldehyde dehydrogenase 2Fe-2S subunit	5.38	0.0008975
PP_3418	1046435	NP_745556.2	hypothetical protein	6.20	0.0000002
PP_3419	1046273	NP_745557.1	sigma-54 dependent transcriptional regulator/response regulator	-4.64	0.0002755
PP_3420	1046459	NP_745558.1	sensor histidine kinase	-4.28	0.0000088
PP_3421	1046235	NP_745559.1	sensor histidine kinase	-4.07	0.0000450
PP_3428	1046469	NP_745566.2	TPR repeat-containing protein	7.07	0.0000003
PP_3440	1042720	NP_745578.1	hypothetical protein	-3.36	0.0006773
PP_3524	1046306	NP_745661.1	hypothetical protein	4.82	0.0004182
PP_3576	1046225	NP_745713.1	transmembrane sensor	-11.77	0.0000000
PP_3577	1046334	fecI	RNA polymerase sigma 19 factor	-5.56	0.0000225
PP_3631	1045712	htrG	signal transduction protein	5.41	0.0000365
PP_3766	1046419	gloA	lactoylglutathione lyase	8.60	0.0000000
PP_3770	1046432	NP_745900.1	hypothetical protein	10.56	0.0000458
PP_3824	1046741	NP_745954.1	hypothetical protein	4.40	0.0005098
PP_3970	1046593	ybdR	Zn-dependent oxidoreductase	6.13	0.0000037
PP_4007	1046554	infA	translation initiation factor IF-1	4.78	0.0004237
PP_4012	1046547	idh	isocitrate dehydrogenase	5.07	0.0001371
PP_4014	1046544	mnmA	tRNA 2-thiouridine(34) synthase MnmA	9.52	0.0000000
PP_4016	1046542	purB	adenylosuccinate lyase	11.96	0.0000000
PP_4057	1042122	NP_746183.2	membrane protein	-6.47	0.0000013
PP_4060	1042139	glgE	alpha-1%2C4-glucan:maltose-1-phosphate maltosyltransferase	4.30	0.0001853
PP_4061	1042142	NP_746187.1	hypothetical protein	3.56	0.0007842
PP_4070	1042166	NP_746196.1	hypothetical protein	-4.48	0.0000591
PP_4100	1042218	NP_746220.1	Cro/CI family transcriptional regulator	-3.43	0.0002171
PP_4109	1042228	NP_746229.1	hypothetical protein	8.34	0.0000450
PP_4145	1042314	mltD	membrane-bound lytic murein transglycosylase D	13.80	0.0000000
PP_4159	1042354	kdpC	potassium-transporting ATPase subunit C	-6.06	0.0004237
PP_4160	1042357	kdpB	K+ transporting ATPase subunit KdpB	-10.23	0.0000000
PP_4161	1042353	kdpA	potassium-transporting ATPase subunit A	-7.14	0.0000001
PP_4184	1042407	brnQ	branched-chain amino acid transporter	5.76	0.0002197
PP_4194	1042422	gltA	citrate synthase	4.00	0.0003685
PP_4217	1042530	fpvA	TonB-dependent outer membrane ferripyoverdine receptor FpvA	-6.98	0.0000004
PP_4256	1041699	ccoO-II	cbb3-type cytochrome c oxidase subunit	-4.22	0.0003728
PP_4282	1041832	aqpZ	aquaporin Z	-3.83	0.0009177
PP_4331	1044707	NP_746446.1	hypothetical protein	-4.19	0.0000676
PP_4332	1045448	NP_746447.1	chemotaxis protein CheW	-3.68	0.0007987
PP_4333	1043822	NP_746448.1	CheW domain-containing protein	-3.41	0.0005297
PP_4334	1044245	NP_746449.3	ParA family protein	-3.80	0.0000581
PP_4339	1043780	cheZ	protein phosphatase CheZ	-3.58	0.0003797
PP_4341	1044726	fliA	RNA polymerase sigma 28 factor	-3.86	0.0000156
PP_4342	1045202	NP_746457.1	flagellar biosynthesis regulator	-3.84	0.0002404
PP_4343	1045204	flhF	flagellar biosynthesis protein FlhF	-4.02	0.0000053
PP_4344	1045242	flhA	flagellar export pore protein	-3.32	0.0003398
PP_4356	1043101	fliO	flagellar protein FliO	-6.29	0.0000009
PP_4357	1045714	fliN	flagellar basal-body C-ring protein	-7.07	0.0000000
PP_4358	1042947	fliM	flagellar biosynthesis switching/energizing protein	-5.44	0.0000000
PP_4361	1045701	fliK	flagellar hook-length control protein FliK	-5.86	0.0000003
PP_4367	1046146	fliH	flagellar assembly protein FliH	-4.92	0.0000013
PP_4368	1041836	fliG	flagellar motor switch protein	-4.63	0.0000007
PP_4369	1042454	fliF	flagellar M-ring protein	-3.35	0.0001004
PP_4370	1041797	fliE	flagellar hook-basal body complex protein FliE	-3.31	0.0005788
PP_4371	1041972	atoC	two-component system DNA-binding transcriptional activator AtoC	-7.86	0.0000000
PP_4372	1041790	fleS	two-component system sensor histidine kinase FleS	-5.65	0.0000000
PP_4380	1042471	flgL	flagellar hook-associated protein FlgL	-5.97	0.0000002
PP_4381	1042481	flgK	flagellar hook-associated protein FlgK	-5.43	0.0000005
PP_4382	1042627	flgJ	peptidoglycan hydrolase FlgJ	-5.10	0.0000026
PP_4383	1042309	flgI	flagellar P-ring protein	-6.73	0.0000001
PP_4384	1044376	flgH	flagellar L-ring protein	-7.45	0.0000000
PP_4385	1043820	flgG	flagellar basal-body rod protein FlgG	-5.62	0.0000000
PP_4386	1041829	flgF	flagellar basal-body rod protein FlgF	-6.25	0.0000000
PP_4387	1043250	NP_746501.1	hypothetical protein	-11.53	0.0000000
PP_4388	1044605	flgE	flagellar hook protein FlgE	-14.12	0.0000000
PP_4389	1041827	flgD	flagellar basal-body rod modification protein FlgD	-13.19	0.0000000
PP_4390	1041825	flgC	flagellar basal-body rod protein FlgC	-11.92	0.0000000
PP_4391	1041605	flgB	flagellar basal-body rod protein FlgB	-10.05	0.0000000
PP_4394	1042637	flgA	flagella basal body P-ring formation protein	-3.63	0.0001295
PP_4406	1044033	NP_746520.1	hypothetical protein	-18.02	0.0000000
PP_4407	1041721	NP_746521.1	gamma-aminobutyrate transporter	-11.62	0.0000000
PP_4459	1042042	NP_746570.1	transposase	-4.62	0.0000156
PP_4468	1044276	NP_746579.1	Cro/CI family transcriptional regulator	7.86	0.0000005
PP_4487	1042436	acsA-I	acetyl-CoA synthetase	9.03	0.0000026
PP_4531	1046254	NP_746641.1	hypothetical protein	5.52	0.0000316
PP_4561	1046343	csbD	stress response protein	4.23	0.0002443
PP_4614	1042558	NP_746723.1	hypothetical protein	4.07	0.0004835
PP_4714	1041880	rimP	ribosome maturation factor	5.73	0.0000002
PP_4715	1042365	tpiA	triose phosphate isomerase	6.11	0.0000000
PP_4718	1045877	ftsH	integral membrane ATP-dependent zinc metallopeptidase	3.01	0.0005744
PP_4731	1042313	bamE	outer membrane protein assembly factor BamE	3.70	0.0001699
PP_4794	1042400	leuS	leucine--tRNA ligase	3.43	0.0006090
PP_4797	1042983	NP_746902.1	hypothetical protein	14.88	0.0000000
PP_4818	1043073	prmA	ribosomal protein L11 methyltransferase	6.65	0.0000137
PP_4871	1045422	NP_746976.1	lysine decarboxylase family protein	6.40	0.0000001
PP_4877	1043837	rpsF	30S ribosomal protein S6	3.55	0.0001410
PP_4888	1041629	NP_746991.2	methyl-accepting chemotaxis transducer	-5.30	0.0000041
PP_4952	1043931	dbpA	23S rRNA specific ATP-dependent RNA helicase	4.79	0.0002236
PP_4958	1044074	ygjP	metal-dependent hydrolase	-3.37	0.0008506
PP_4959	1042674	NP_747062.1	diguanylate cyclase	-4.39	0.0001484
PP_4974	1043904	nhaP	NhaP-type Na+(K+)/H+ antiporter	5.91	0.0000006
PP_4975	1042725	NP_747078.1	acyl-CoA thioesterase	10.76	0.0000000
PP_4994	1042505	NP_747096.1	hypothetical protein	4.38	0.0007998
PP_5020	1042670	NP_747121.1	methyl-accepting chemotaxis protein	-5.02	0.0000055
PP_5045	1041702	thiI	tRNA sulfurtransferase	4.07	0.0000450
PP_5055	1042614	NP_747156.1	Sulfurtransferase	4.88	0.0000541
PP_5074	1041992	hemE	uroporphyrinogen decarboxylase	4.22	0.0000111
PP_5087	1043893	rpmE	50S ribosomal protein L31	7.20	0.0000101
PP_5092	1041784	NP_747193.1	NLP/P60 protein	20.77	0.0000000
PP_5094	1044694	NP_747195.1	PLP binding domain-containing protein	4.10	0.0001168
PP_5165	1042564	plpB	NLPA lipoprotein	44.86	0.0000000
PP_5167	1042569	NP_747268.1	hypothetical protein	4.15	0.0003740
PP_5171	1042535	sbp-II	sulfate ABC transporter substrate-binding protein	6.38	0.0000002
PP_5172	1042508	NP_747273.1	hypothetical protein	28.08	0.0000000
PP_5204	1043355	NP_747305.1	hypothetical protein	9.13	0.0000027
PP_5214	1042415	rho	transcription termination factor Rho	6.22	0.0000001
PP_5215	1042429	trxA	thioredoxin I	14.40	0.0000000
PP_5282	1042258	rpmB	50S ribosomal protein L28	4.62	0.0000799
PP_5295	1042222	NP_747396.3	hypothetical protein	3.81	0.0003802
PP_5307	1042225	exbD	TonB-gated outer membrane transporter gating inner membrane protein	-7.47	0.0000000
PP_5308	1042220	tonB	TonB energy transducing system subunit TonB	-4.23	0.0000800
PP_5323	1042169	NP_747424.1	M23/M37 family peptidase	-3.76	0.0003797
PP_5336	1042159	purE	5-(carboxyamino)imidazole ribonucleotide mutase	6.73	0.0000070
PP_5409	1041649	glmS	L-glutamine/D-fructose-6-phosphate aminotransferase	6.06	0.0004700
PP_5410	1042019	NP_747510.1	DeoR family transcriptional regulator	19.75	0.0000000
PP_5477	26969776	YP_009236951.1	hypothetical protein	6.80	0.0000200
PP_5505	26969808	YP_009236982.1	transmembrane protein	-10.31	0.0000000
PP_5524	26969828	YP_009236999.1	hypothetical protein	24.99	0.0000000
PP_5559	26969867	YP_009237033.1	hypothetical protein	13.24	0.0000000
PP_5560	26969868	YP_009237034.1	hypothetical protein	6.04	0.0000695
PP_5566	26969873	YP_009237039.1	hypothetical protein	9.56	0.0008186
PP_5592	26969897	YP_009237061.1	hypothetical protein	9.00	0.0000000
PP_5593	26969898	YP_009237062.1	hypothetical protein	17.24	0.0000000
PP_5594	26969899	YP_009237063.1	hypothetical protein	8.31	0.0000001
PP_5596	26969901	YP_009237065.1	hypothetical protein	3.99	0.0006339
PP_5597	26969902	YP_009237066.1	hypothetical protein	6.16	0.0001263
PP_5645	26969954	YP_009237118.1	hypothetical protein	-6.40	0.0000009
PP_5659	26969967	YP_009237130.1	hypothetical protein	6.03	0.0000188
PP_5660	26969968	kdpF	potassium-transporting ATPase subunit F	-8.63	0.0000115
PP_5710	26970031	YP_009237184.1	hypothetical protein	-4.07	0.0001484
		NoSymbol	cspA regulatory region	3.31	0.0002640
		NoSymbol	gyrA regulatory region	5.78	0.0000025
		NoSymbol	tRNA-Glu	5.89	0.0000006
		NoSymbol	tRNA-Gly	6.76	0.0000059
		NoSymbol	tRNA-Glu	9.47	0.0000156
		NoSymbol	tRNA-Gly	6.07	0.0000905
		NoSymbol	tRNA-Glu	4.11	0.0004182
		NoSymbol	tRNA-Val	5.26	0.0000122
		NoSymbol	tRNA-Arg	3.75	0.0002838
		NoSymbol	tRNA-Gln	21.25	0.0000004
		pck	---	7.31	0.0000000
		NoSymbol	P15 ncRNA	7.23	0.0006726
		NoSymbol	P9 ncRNA	9.46	0.0000135
		NoSymbol	tRNA-Arg	9.12	0.0000292
		NoSymbol	tRNA-Arg	7.16	0.0000001
		NoSymbol	tRNA-Arg	5.73	0.0007230
		NoSymbol	tRNA-Ser	4.05	0.0000121
		NoSymbol	tRNA-Tyr	6.75	0.0000000
		NoSymbol	tRNA-Gly	7.75	0.0000000
		NoSymbol	tRNA-Thr	8.22	0.0000935
		NoSymbol	tRNA-Trp	7.05	0.0000000
		NoSymbol	tRNA-Met	9.87	0.0000000
		NoSymbol	P24 ncRNA	7.62	0.0000168
		NoSymbol	tRNA-Leu	10.20	0.0000000
		NoSymbol	Pseudomon-Rho regulatory region	14.29	0.0000000
		NoSymbol	tRNA-Asn	8.74	0.0000292
		NoSymbol	tRNA-Gln	11.76	0.0000000
		NoSymbol	YybP-YkoY	6.19	0.0000122

## Sheet: 24h results genes
Supplementary Table S4. List of down and upregulated genes comparing P. putida KT2440 cultures in solid vs liquid media at 24 hours of incubation.
PP number	DAVID accession number	Symbol	Product	FoldChange	p.adj.Value
PP_0004	1043472	trmF	tRNA uridine 5-carboxymethylaminomethyl modification protein	2.42	0.00046481
PP_0007	1043483	yidD	hypothetical protein	5.99	0.00003606
PP_0008	1043484	rnpA	ribonuclease P protein component	10.56	0.00000000
PP_0009	1043485	rpmH	50S ribosomal protein L34	11.25	0.00000000
PP_0010	1043486	dnaA	chromosomal replication initiator protein	3.82	0.00001151
PP_0026	1043505	NP_742196.1	cobalt/cadmium/zinc exporter	2.42	0.00036530
PP_0061	1043542	glyQ	glycine-tRNA ligase subunit alpha	4.19	0.00000049
PP_0067	1043548	fmt	methionyl-tRNA formyltransferase	10.22	0.00000000
PP_0068	1043549	def-I	peptide deformylase	6.94	0.00000000
PP_0085	1043566	NP_742255.1	hypothetical protein	2.96	0.00003387
PP_0089	1043570	osmC	stress-induced peroxiredoxin	5.33	0.00000000
PP_0091	1043573	NP_742261.1	putative lipoprotein	-3.10	0.00000130
PP_0092	1043574	NP_742262.1	putative lipoprotein	4.08	0.00000033
PP_0096	1043578	prlC	oligopeptidase A	3.89	0.00000000
PP_0113	1043604	metI	ABC transporter permease	2.91	0.00044632
PP_0114	1043605	metN	methionine ABC transporter ATP-binding protein	11.67	0.00000000
PP_0115	1043606	katE	hydroperoxidase	4.85	0.00000000
PP_0122	1043615	NP_742292.1	hypothetical protein	-2.65	0.00012208
PP_0144	1043652	NP_742314.1	insulinase family metalloprotease	3.17	0.00040026
PP_0146	1043654	ygdQ	transport protein	3.00	0.00021471
PP_0147	1043655	citN	citrate transporter	6.87	0.00000000
PP_0148	1043656	NP_742318.1	hypothetical protein	-3.48	0.00000191
PP_0149	1043657	NP_742319.1	hypothetical protein	2.67	0.00037369
PP_0156	1043668	pntAA	pyridine nucleotide transhydrogenase subunit alpha	3.20	0.00024838
PP_0161	1043684	NP_742330.1	putative transmembrane sensor	-4.25	0.00005944
PP_0168	1043692	NP_742337.1	putative surface adhesion protein	-3.90	0.00000000
PP_0169	1043693	NP_742338.1	TauD/TfdA family dioxygenase	7.61	0.00000823
PP_0195	1043722	NP_742364.1	hypothetical protein	-3.12	0.00019026
PP_0196	1043723	yheS	ABC transporter ATP-binding protein	3.34	0.00013045
PP_0199	1043726	qmcA	membrane protease family protein	-3.20	0.00000683
PP_0200	1043728	nfeD	membrane bound peptidase NefD	-3.50	0.00000034
PP_0201	1043729	NP_742370.1	hypothetical protein	-2.82	0.00000603
PP_0202	1043730	NP_742371.1	CBS domain-containing protein	7.70	0.00000000
PP_0203	1043732	NP_742372.1	dipeptidase	2.58	0.00062307
PP_0204	1043733	NP_742373.1	GntR family transcriptional regulator	11.38	0.00000000
PP_0215	1043758	NP_742383.1	two-component system response regulator	-2.16	0.00080612
PP_0216	1043759	NP_742384.2	sensory box/GGDEF family protein	4.97	0.00000000
PP_0218	1043761	NP_742386.1	sensory box protein	2.99	0.00013509
PP_0224	1043769	NP_742392.1	DszC family monooxygenase	72.77	0.00000000
PP_0227	1043773	fliY	cystine-binding protein	2.74	0.00055104
PP_0233	1043786	tauA	taurine ABC transporter substrate-binding protein	33.06	0.00000000
PP_0234	1043787	oprE	outer-membrane porin E	5.20	0.00000015
PP_0235	1043789	NP_742403.1	peroxidase	23.03	0.00000000
PP_0236	1043798	ssuE	NAD(P)H-dependent FMN reductase subunit	50.49	0.00000000
PP_0237	1043799	ssuA	aliphatic sulfonatesABC transporter substrate-binding protein	4.08	0.00022293
PP_0245	1043816	yhgF	transcriptional accessory protein	3.94	0.00015384
PP_0250	1043825	hslR	heat shock protein Hsp15	-2.99	0.00001677
PP_0257	1043838	fdhD	protein sulfur transferase	3.36	0.00000762
PP_0283	1043898	aotP	arginine/ornithine ABC transporter ATP-binding protein AotP	2.87	0.00013133
PP_0294	1043981	cbcV	choline/betaine/carnitine ABC transporter ATP binding protein	-3.71	0.00000003
PP_0296	1043984	cbcX	choline/betaine/carnitine ABC transporter substrate-binding protein	-2.41	0.00063327
PP_0298	1043988	gbdR	AraC family transcriptional regulator	-2.81	0.00001865
PP_0308	1044001	NP_742475.1	dipeptidase	-2.76	0.00050783
PP_0310	1044003	dgcA	dimethylglycine dehydrogenase subunit	-3.71	0.00000049
PP_0318	1044013	NP_742485.1	hypothetical protein	6.77	0.00000000
PP_0325	1044023	soxA	sarcosine oxidase subunit alpha	-3.14	0.00004049
PP_0327	1044026	purU-I	formyltetrahydrofolate deformylase	-3.13	0.00020784
PP_0330	1044029	NP_742497.2	hypothetical protein	3.14	0.00000688
PP_0339	1044044	aceE	pyruvate dehydrogenase E1 component	3.38	0.00000801
PP_0352	1044059	NP_742519.1	ECF family RNA polymerase sigma-70 factor	2.66	0.00079287
PP_0389	1044101	rpsU	30S ribosomal protein S21	9.04	0.00000000
PP_0404	1044119	lptD	LPS-assembly protein LptD	3.43	0.00000058
PP_0405	1044120	NP_742571.1	hypothetical protein	-2.59	0.00045275
PP_0406	1044121	NP_742572.1	nucleotidyltransferase family protein	-3.59	0.00000284
PP_0407	1044124	djlA	DnaJ-like protein DjlA	-4.04	0.00000002
PP_0415	1044137	rpe	ribulose-5-phosphate 3-epimerase	3.10	0.00002240
PP_0435	1044168	NP_742601.1	M23/M37 family peptidase	2.49	0.00009781
PP_0440	1044182	tufA	elongation factor Tu-A	8.19	0.00000000
PP_0441	1044184	secE	protein translocase subunit SecE	5.62	0.00000000
PP_0442	1044185	nusG	transcription antipausing factor NusG	2.75	0.00006797
PP_0445	1044188	rplJ	50S ribosomal protein L10	2.55	0.00099181
PP_0449	1044192	rpsL	30S ribosomal protein S12	4.68	0.00000000
PP_0450	1044193	rpsG	30S ribosomal protein S7	3.55	0.00000075
PP_0453	1044199	rpsJ	30S ribosomal protein S10	7.83	0.00000000
PP_0454	1044200	rplC	50S ribosomal protein L3	7.88	0.00000000
PP_0468	1044227	rpsH	30S ribosomal protein S8	7.98	0.00000000
PP_0469	1044228	rplF	50S ribosomal protein L6	6.51	0.00000000
PP_0470	1044230	rplR	50S ribosomal protein L18	2.72	0.00040611
PP_0476	1044241	rpsM	30S ribosomal protein S13	7.59	0.00000000
PP_0477	1044242	rpsK	30S ribosomal protein S11	4.32	0.00000000
PP_0481	1044248	katA	catalase	593.45	0.00000000
PP_0482	1044249	bfr-I	bacterioferritin	2.41	0.00027373
PP_0486	1044256	NP_742652.1	GntR family transcriptional regulator	4.17	0.00001714
PP_0500	1044272	NP_742664.1	dTDP-4-rhamnose reductase-like protein	5.14	0.00000001
PP_0512	1044287	NP_742675.2	hypothetical protein	-4.31	0.00000001
PP_0513	1044288	nrdR	DNA-binding transcriptional repressor NrdR	5.11	0.00002502
PP_0516	1044291	ribAB-I	bifunctional 3%2C4-dihydroxy-2-butanone 4-phosphate synthase/GTP cyclohydrolase II	2.89	0.00011510
PP_0527	1044303	dxs	1-deoxyxylulose-5-phosphate synthase	2.64	0.00015877
PP_0529	1044305	xseB	exodeoxyribonuclease 7 small subunit	5.26	0.00040704
PP_0536	1044315	NP_742699.1	hypothetical protein	-3.00	0.00005888
PP_0538	1044317	ppa	inorganic pyrophosphatase	5.04	0.00000002
PP_0545	1044329	aldB-I	aldehyde dehydrogenase	-2.70	0.00019173
PP_0546	1044330	NP_742709.2	sigma-54 dependent transcriptional regulator	-3.20	0.00000084
PP_0550	1044334	NP_742713.1	hypothetical protein	-2.84	0.00000865
PP_0552	1044336	bdhA	2%2C3-butanediol dehydrogenase	2.52	0.00027543
PP_0553	1044339	acoC	acetoin cleaving system dihydrolipoyllysine-residue acetyltransferase	6.93	0.00000000
PP_0554	1044340	acoB	acetoin:2%2C6-dichlorophenolindophenol oxidoreductase subunit beta	6.24	0.00000012
PP_0555	1044342	acoA	acetoin:2%2C6-dichlorophenolindophenol oxidoreductase subunit alpha	8.43	0.00000000
PP_0556	1044343	NP_742719.1	acetoin catabolism protein	5.28	0.00000885
PP_0558	1044345	accC	acetyl-CoA carboxylase biotin carboxylase subunit	2.99	0.00003744
PP_0559	1044346	accB	acetyl-CoA carboxylase biotin carboxyl carrier subunit	12.93	0.00000000
PP_0560	1044348	aroQ-I	type II 3-dehydroquinate dehydratase	13.70	0.00000000
PP_0562	1044351	ctpL	methyl-accepting chemotaxis protein CtpL	-2.45	0.00023697
PP_0564	1044353	NP_742727.1	hypothetical protein	2.98	0.00000838
PP_0576	1044372	NP_742739.1	lipoprotein	-2.80	0.00002363
PP_0600	1044414	rpsT	30S ribosomal protein S20	7.43	0.00000001
PP_0622	1044439	bamD	outer membrane protein assembly factor BamD	4.51	0.00000017
PP_0654	1044477	mdh	malate dehydrogenase	-3.12	0.00000123
PP_0657	1044481	NP_742818.1	amino acid ABC transporter substrate-binding protein	16.07	0.00000000
PP_0674	1044500	ettA	ADP/ATP ratio sensor/translation inhibitor	3.00	0.00020665
PP_0686	1044512	yjdM	Zn-ribbon domain-containing protein	3.62	0.00009787
PP_0687	1044514	ispB	octaprenyl diphosphate synthase	7.08	0.00000000
PP_0688	1044516	rplU	50S ribosomal protein L21	8.92	0.00000000
PP_0689	1044517	rpmA	50S ribosomal protein L27	6.69	0.00000000
PP_0695	1044524	NP_742856.1	hypothetical protein	5.38	0.00001035
PP_0696	1044525	NP_742857.1	hypothetical protein	2.45	0.00082824
PP_0722	1044553	prs	ribose-phosphate pyrophosphokinase	5.95	0.00000000
PP_0723	1044555	ispE	4-diphosphocytidyl-2C-methyl-D-erythritol kinase	8.96	0.00000000
PP_0732	1044565	hemA	glutamyl-tRNA reductase	11.10	0.00000000
PP_0744	1044580	hemH	ferrochelatase	4.80	0.00000000
PP_0747	1044583	NP_742908.1	hypoxanthine-guanine phosphoribosyltransferase	3.55	0.00033946
PP_0750	1044586	NP_742911.1	hypothetical protein	4.90	0.00000049
PP_0755	1044591	NP_742916.1	hypothetical protein	8.66	0.00000000
PP_0756	1044592	NP_742917.1	hypothetical protein	2.97	0.00017464
PP_0773	1044612	yiaD	OmpA/MotB domain-containing protein	3.27	0.00000478
PP_0777	1044616	NP_742938.1	glutathione peroxidase	4.23	0.00000053
PP_0786	1044626	trxB	thioredoxin reductase	315.96	0.00000000
PP_0788	1044628	NP_742949.2	hypothetical protein	-2.55	0.00012074
PP_0798	1044640	NP_742959.1	GGDEF domain-containing protein	4.91	0.00000216
PP_0809	1044655	dsbB	disulfide bond formation protein B	4.71	0.00000009
PP_0812	1044661	cyoA	cytochrome bo terminal oxidase subunit II	20.98	0.00000000
PP_0817	1044669	alaC	aminotransferase	2.62	0.00064588
PP_0832	1044690	queA	S-adenosylmethionine:tRNA ribosyltransferase-isomerase	3.53	0.00001107
PP_0838	1044698	suhB	bifunctional inositol monophosphatase/glycerol-2-phosphatase	6.03	0.00000000
PP_0851	1044718	pilF	type IV pili biogenesis protein PilF	2.55	0.00097467
PP_0864	1044738	speC	ornithine decarboxylase	3.50	0.00009279
PP_0865	1044741	NP_743026.1	ECF subfamily RNA polymerase sigma-24 factor	5.41	0.00001418
PP_0871	1044748	NP_743032.1	glycine betaine/carnitine/choline ABC transporter permease	5.05	0.00021426
PP_0872	1044749	prfC	peptide chain release factor 3	2.74	0.00002364
PP_0875	1044753	NP_743036.1	hypothetical protein	13.45	0.00000221
PP_0886	1044772	NP_743047.1	hypothetical protein	4.89	0.00000000
PP_0891	1044779	NP_743052.1	hypothetical protein	2.86	0.00084601
PP_0897	1044785	NP_743058.1	class 1 fumarate hydratase	5.35	0.00000001
PP_0899	1044787	NP_743060.1	ferredoxin reductase	-2.69	0.00047443
PP_0910	1044806	NP_743071.1	hypothetical protein	6.93	0.00000083
PP_0915	1044816	sodB	superoxide dismutase	3.42	0.00000016
PP_0926	1044829	NP_743087.1	membrane protein	3.42	0.00009105
PP_0931	1044835	gatA	glutamyl-tRNA(Gln) amidotransferase subunit A	2.91	0.00027123
PP_0932	1044838	gatC	aspartyl/glutamyl-tRNA(Asn/Gln) amidotransferase subunit C	6.05	0.00000000
PP_0933	1044840	mreB	cell wall structural actin-like protein MreB	6.08	0.00000000
PP_0937	1044846	rng	endoribonuclease G	-2.40	0.00076854
PP_0938	1044847	NP_743099.1	hypothetical protein	-2.57	0.00004440
PP_0939	1044848	NP_743100.1	carbon-nitrogen hydrolase family protein	-2.25	0.00091662
PP_0940	1044850	tldD	microcin B17 maturation protease	-2.68	0.00002768
PP_0941	1044851	NP_743102.1	ribosome associated protein	2.91	0.00003728
PP_0957	1044873	kdsD	D-arabinose 5-phosphate isomerase	4.61	0.00000000
PP_0958	1044874	mlaF	ABC transporter ATP-binding protein	4.55	0.00000001
PP_0963	1044882	ttg2F	BolA family protein	3.26	0.00000225
PP_0966	1044886	hisD	histidinol dehydrogenase	3.24	0.00000832
PP_0975	1044896	hupN	DNA-binding protein HU	3.02	0.00001418
PP_0988	1044914	gcvP-I	glycine dehydrogenase	-3.71	0.00000008
PP_0993	1044920	NP_743154.1	hypothetical protein	-3.33	0.00007754
PP_1014	1044048	yihS	aldose-ketose isomerase	6.06	0.00000001
PP_1015	1043966	gtsA	mannose/glucose ABC transporter substrate-binding protein	6.03	0.00000000
PP_1020	1044015	yeaD	glucose-6-phosphate 1-epimerase	-3.11	0.00006720
PP_1023	1043987	pgl	6-phosphogluconolactonase	-3.24	0.00027404
PP_1031	1044148	guaB	IMP dehydrogenase and single strand DNA binding factor	4.81	0.00000002
PP_1037	1044327	purL	phosphoribosylformylglycinamidine synthase	3.55	0.00000032
PP_1058	1044673	NP_743219.1	hypothetical protein	-2.61	0.00007654
PP_1073	1045009	glpD	aerobic glycerol-3-phosphate dehydrogenase	2.23	0.00094726
PP_1076	1044845	glpF	aquaglyceroporin	6.84	0.00000000
PP_1079	1044722	argF	ornithine carbamoyltransferase	4.87	0.00000009
PP_1084	1045103	tsaA	peroxiredoxin	5.57	0.00000000
PP_1088	1045159	argG	argininosuccinate synthase	3.00	0.00002426
PP_1091	1045207	NP_743252.1	hypothetical protein	4.37	0.00000229
PP_1097	1045214	metG	methionine--tRNA ligase	3.01	0.00001021
PP_1100	1045219	dcd	deoxycytidine triphosphate deaminase	3.76	0.00000131
PP_1106	1045251	NP_743267.1	hypothetical protein	4.91	0.00000284
PP_1111	1045223	NP_743272.1	synthetase	-3.51	0.00001302
PP_1112	1045233	NP_743273.1	membrane protein	-3.98	0.00000690
PP_1113	1045227	NP_743274.1	pyridoxal-phosphate dependent enzyme family protein	-3.64	0.00001720
PP_1125	1045260	NP_743286.1	putative Helicase	3.60	0.00001696
PP_1127	1045267	estC	carboxylesterase	7.22	0.00000000
PP_1128	1045352	NP_743289.1	OmpA family protein	3.07	0.00075985
PP_1130	1045293	NP_743291.1	hypothetical protein	-3.31	0.00003549
PP_1131	1045442	slyB	outer membrane lipoprotein	2.62	0.00005208
PP_1134	1045433	NP_743295.1	hypothetical protein	4.33	0.00000001
PP_1135	1045308	NP_743296.1	hypothetical protein	7.10	0.00000001
PP_1142	1045443	NP_743303.1	hypothetical protein	3.07	0.00005827
PP_1157	1045508	NP_743318.1	acetolactate synthase	4.98	0.00000000
PP_1161	1045687	NP_743321.1	lipoprotein	2.76	0.00045457
PP_1162	1045699	gstA	glutathione S-transferase GstA	13.96	0.00000000
PP_1177	1045865	nrdB	ribonucleoside-diphosphate reductase subunit beta	2.48	0.00070300
PP_1185	1045841	oprH	outer membrane protein H1	8.87	0.00000000
PP_1197	1045888	rimO	ribosomal protein S12 methylthiotransferase	4.17	0.00000873
PP_1205	1045921	proS	proline--tRNA ligase	2.79	0.00046663
PP_1212	1045969	NP_743372.1	hypothetical protein	9.47	0.00000000
PP_1213	1046075	aspS	aspartate--tRNA ligase	3.76	0.00000025
PP_1218	1045952	NP_743378.1	acyl-CoA thioesterase	8.45	0.00000000
PP_1224	1046140	ybgF	TolQRA transport system periplasmic protein	2.66	0.00044535
PP_1237	1046257	dapA-I	4-hydroxy-tetrahydrodipicolinate synthase	4.39	0.00000054
PP_1289	1043300	NP_743449.1	DUF328 domain-containing protein	92.78	0.00000000
PP_1297	1041863	yhdW	amino acid ABC transporter-binding protein YhdW	-2.43	0.00043531
PP_1300	1042512	yhdZ	amino acid ABC transporter ATP-binding protein	-2.51	0.00043456
PP_1303	1041607	cysD	sulfate adenylyltransferase subunit 2	14.38	0.00000000
PP_1305	1041707	imm	colicin-E7 immunity protein	-3.98	0.00000024
PP_1306	1043967	NP_743466.1	Pyocin S-type killer domain-containing protein	-2.43	0.00073352
PP_1312	1041626	zapE	nucleoside triphosphate hydrolase domain-containing protein	14.33	0.00000000
PP_1315	1043891	rplM	50S ribosomal protein L13	8.47	0.00000000
PP_1316	1041596	rpsI	30S ribosomal protein S9	11.29	0.00000002
PP_1324	1041908	NP_743484.1	endonuclease	2.88	0.00079650
PP_1343	1042966	lpxC	UDP-3-O-[3-hydroxymyristoyl] N-acetylglucosamine deacetylase	4.00	0.00000000
PP_1345	1041726	secA	protein translocase subunit SecA	2.93	0.00003360
PP_1353	1041741	NP_743512.1	membrane protein	4.29	0.00000275
PP_1357	1042533	NP_743516.2	hypothetical protein	7.23	0.00000000
PP_1364	1041754	NP_743523.1	hypothetical protein	-2.63	0.00005196
PP_1366	1041869	NP_743525.1	transcriptional regulator MvaT	2.74	0.00007043
PP_1373	1041750	pitB	phosphate transporter	7.70	0.00000000
PP_1382	1041960	pcaP	porin	-3.24	0.00000241
PP_1390	1041939	NP_743549.1	hypothetical protein	-4.34	0.00000003
PP_1399	1043909	NP_743558.2	hypothetical protein	-3.22	0.00009796
PP_1408	1046114	NP_743567.1	(R)-3-hydroxydecanoyl-ACP:CoA transacylase	5.89	0.00000000
PP_1419	1045868	opdH	tricarboxylate-specific outer membrane porin	14.35	0.00000000
PP_1431	1045850	lepA	elongation factor 4	3.96	0.00000002
PP_1436	1045842	pdxJ	pyridoxine 5'-phosphate synthase	2.53	0.00094726
PP_1441	1045831	cmoA	tRNA 5-methoxyuridine(34)/uridine-5-oxyacetic acid(34) metyltransferase CmoA	5.47	0.00005913
PP_1460	1045782	NP_743618.1	membrane protein	3.42	0.00018264
PP_1461	1045779	ffh	signal recognition particle GTPase subunit	3.09	0.00001772
PP_1462	1045775	rpsP	30S ribosomal protein S16	8.95	0.00000000
PP_1463	1045770	rimM	ribosome maturation factor RimM	5.80	0.00000000
PP_1476	1045746	NP_743634.1	hypothetical protein	3.26	0.00037661
PP_1488	1045707	NP_743646.1	methyl-accepting chemotaxis transducer	2.69	0.00039607
PP_1495	1045671	prfB	peptide chain release factor 2	5.52	0.00000000
PP_1502	1045518	NP_743659.1	OmpA family protein	3.89	0.00000209
PP_1503	1045516	NP_743660.1	hypothetical protein	4.41	0.00000010
PP_1506	1045513	adk	adenylate kinase	9.60	0.00000000
PP_1522	1045491	cspA-I	major cold shock protein	-2.42	0.00051150
PP_1525	1045488	dapE	succinyl-diaminopimelate desuccinylase	3.85	0.00015223
PP_1528	1045485	NP_743685.1	hypothetical protein	-4.06	0.00004049
PP_1529	1045484	csdA	cysteine desulfurase	-3.16	0.00001254
PP_1531	1045481	yffB	glutathione-dependent thiol reductase	5.20	0.00000104
PP_1565	1045358	NP_743722.1	HK97 family portal protein	3.37	0.00026798
PP_1566	1045357	NP_743723.1	peptidase U35	4.48	0.00001669
PP_1567	1045355	NP_743724.1	capsid protein	3.09	0.00001362
PP_1568	1045353	NP_743725.1	hypothetical protein	2.98	0.00048242
PP_1572	1045330	NP_743729.1	hypothetical protein	6.01	0.00016280
PP_1574	1045310	NP_743731.1	hypothetical protein	3.09	0.00079063
PP_1576	1045299	NP_743733.1	immunity protein	5.86	0.00000000
PP_1577	1045290	NP_743734.1	lambda family tail tape meausure protein	3.37	0.00001577
PP_1579	1045284	NP_743736.1	hypothetical protein	3.26	0.00039851
PP_1591	1045137	rpsB	30S ribosomal protein S2	3.48	0.00000024
PP_1593	1045133	pyrH	uridylate kinase	3.77	0.00000024
PP_1602	1044943	fabZ	3-hydroxyacyl-ACP dehydratase FabZ	3.56	0.00000464
PP_1606	1044930	dnaEA	DNA polymerase III subunit alpha	2.60	0.00030726
PP_1607	1044925	accA	acetyl-CoA carboxylase carboxyltransferase subunit alpha	8.99	0.00000000
PP_1609	1044921	NP_743766.1	hypothetical protein	2.76	0.00040915
PP_1610	1044918	pyrG	CTP synthase	2.61	0.00034012
PP_1612	1044904	eno	enolase	3.05	0.00000973
PP_1615	1044885	NP_743772.1	LysR family transcriptional regulator	-3.31	0.00001670
PP_1616	1044879	frmA	glutathione-dependent formaldehyde dehydrogenase	7.19	0.00000000
PP_1618	1044870	ispF	2-C-methyl-D-erythritol 2%2C4-cyclodiphosphate synthase	2.47	0.00089541
PP_1625	1044839	fdxA	ferredoxin 1	10.87	0.00000000
PP_1626	1044837	mutS	DNA mismatch repair protein MutS	3.41	0.00007860
PP_1632	1044807	NP_743789.2	hypothetical protein	-2.85	0.00001916
PP_1633	1044804	NP_743790.1	hypothetical protein	3.38	0.00000096
PP_1638	1044791	fpr-I	ferredoxin--NADP(+) reductase	5.36	0.00000000
PP_1640	1044788	yohC	inner membrane protein	-3.92	0.00000031
PP_1641	1044776	ttcA	tRNA 2-thiocytidine(32) synthetase TtcA	5.39	0.00000000
PP_1646	1044754	NP_743803.1	thioredoxin	-2.66	0.00004470
PP_1654	1044388	cysM	cysteine synthase B	2.91	0.00007933
PP_1656	1044386	relA	ATP:GTP 3'-pyrophosphotransferase	-2.50	0.00012074
PP_1662	1044265	NP_743819.1	hypothetical protein	5.23	0.00000009
PP_1664	1044234	purN	phosphoribosylglycinamide formyltransferase	3.20	0.00000492
PP_1665	1044224	purM	phosphoribosylformylglycinamidine cyclo-ligase	6.92	0.00000000
PP_1691	1043737	NP_743848.1	hypothetical protein	6.68	0.00000000
PP_1700	1043643	NP_743857.1	acyltransferase	3.08	0.00004021
PP_1702	1043631	rdgC	recombination-associated protein RdgC	3.40	0.00012875
PP_1714	1043498	fklB-II	FKBP-type peptidyl-prolyl cis-trans isomerase	9.97	0.00000000
PP_1716	1043470	NP_743873.1	Cro/CI family transcriptional regulator	-3.25	0.00000089
PP_1729	1043448	NP_743886.1	hypothetical protein	-4.63	0.00000000
PP_1733	1043444	minD	MinC-MinD-MinE system ATPase	2.87	0.00025660
PP_1734	1043443	minC	septum site-determining protein MinC	3.94	0.00000143
PP_1738	1043438	NP_743894.1	hypothetical protein	8.24	0.00000000
PP_1741	1043435	betX	choline/betaine/carnitine ABC transporter substrate-binding protein BetX	-2.60	0.00098088
PP_1750	1043422	asnB	asparagine synthetase	2.61	0.00039007
PP_1756	1043412	NP_743912.1	hypothetical protein	2.88	0.00003743
PP_1761	1043374	yegE	phosphodiesterase domain-containing diguanylate cyclase	-2.25	0.00042023
PP_1767	1043356	gyrA	DNA gyrase subunit A	2.55	0.00016300
PP_1781	1043326	NP_743937.1	acyltransferase	4.94	0.00000015
PP_1795	1043308	NP_743951.1	hypothetical protein	8.81	0.00000000
PP_1814	1043287	NP_743969.1	hypothetical protein	-2.36	0.00039013
PP_1815	1043286	pyrF	orotidine 5'-phosphate decarboxylase	5.01	0.00000016
PP_1823	1043278	folEA-I	GTP cyclohydrolase I	3.21	0.00000160
PP_1826	1043275	NP_743981.1	isochorismatase family hydrolase	-2.30	0.00076251
PP_1830	1043271	aroC	chorismate synthase	2.83	0.00010113
PP_1834	1043267	NP_743989.1	hypothetical protein	164.97	0.00000000
PP_1835	1043266	NP_743990.1	hypothetical protein	39.30	0.00000000
PP_1836	1043265	NP_743991.2	ZIP family metal transporter	36.40	0.00000000
PP_1838	1043263	NP_743993.1	membrane protein	6.16	0.00000013
PP_1839	1043262	NP_743994.2	hypothetical protein	2.36	0.00040595
PP_1858	1043241	efp	elongation factor P	3.96	0.00000003
PP_1861	1043238	NP_744016.1	LysR family transcriptional regulator	3.82	0.00000768
PP_1862	1043237	NP_744017.1	membrane protein	7.00	0.00000011
PP_1866	1043230	aroH	3-deoxy-7-phosphoheptulonate synthase	-2.61	0.00009779
PP_1867	1043229	NP_744022.1	hypothetical protein	3.21	0.00040665
PP_1868	1043228	deaD	ATP-dependent DEAD-box RNA helicase DeaD	11.09	0.00000000
PP_1872	1043224	alaA	glutamate-pyruvate aminotransferase	5.37	0.00000034
PP_1892	1043192	NP_744047.1	hypothetical protein	4.03	0.00008256
PP_1898	1043186	NP_744053.1	MotA/TolQ/ExbB proton channel family protein	4.05	0.00000088
PP_1909	1043172	NP_744063.1	septum formation protein	-3.70	0.00000051
PP_1910	1043171	NP_744064.1	hypothetical protein	4.56	0.00000000
PP_1913	1043164	fabD	malonyl-CoA-ACP transacylase	5.82	0.00000000
PP_1960	1043085	NP_744112.1	hypothetical protein	-5.48	0.00000000
PP_1961	1043083	NP_744113.1	hypothetical protein	-10.09	0.00000000
PP_1962	1043081	NP_744114.1	site-specific recombinase	-9.22	0.00000000
PP_1963	1043077	NP_744115.1	hypothetical protein	-22.43	0.00000000
PP_1964	1043074	NP_744116.1	dGMP/dTMP/dhydroxyCMP kinase	-14.34	0.00000000
PP_1966	1043069	holB	DNA polymerase III subunit delta'	-15.96	0.00000000
PP_1967	1043068	ycfH	tRNA D-aminoacylase	-7.84	0.00000000
PP_1996	1043023	accD	acetyl-CoA carboxylase carboxyltransferase subunit beta	12.15	0.00000000
PP_2041	1042873	NP_744191.1	LysR family transcriptional regulator	-2.80	0.00015680
PP_2047	1042865	NP_744197.1	3-hydroxyacyl-CoA dehydrogenase family protein	-3.31	0.00003557
PP_2048	1042864	NP_744198.2	acyl-CoA dehydrogenase	-3.70	0.00000262
PP_2086	1042748	NP_744236.1	CrfX family protein	12.36	0.00000000
PP_2087	1042734	cmpX	protein CmpX	7.49	0.00000000
PP_2088	1042732	NP_744238.1	RNA polymerase sigma factor SigX	5.02	0.00000000
PP_2089	1042726	oprF	porin F	2.29	0.00079650
PP_2095	1044947	pyrD	dihydroorotate dehydrogenase	3.48	0.00001777
PP_2097	1044949	NP_744247.1	sensory box protein	-2.84	0.00000775
PP_2099	1044951	NP_744249.1	hypothetical protein	4.07	0.00000009
PP_2121	1044974	NP_744270.1	lipoprotein	2.44	0.00008841
PP_2131	1044984	uup	ABC transporter ATP-binding protein	2.36	0.00093915
PP_2144	1044999	NP_744293.1	TetR family transcriptional regulator	4.05	0.00000342
PP_2150	1045006	NP_744299.1	thiamine biosynthesis lipoprotein	5.36	0.00000001
PP_2151	1045007	sthA	pyridine nucleotide transhydrogenase	5.03	0.00000094
PP_2161	1045020	NP_744310.1	hypothetical protein	-2.51	0.00009383
PP_2172	1045032	NP_744321.1	hypothetical protein	3.64	0.00000027
PP_2184	1045045	NP_744333.1	formate dehydrogenase subunit beta	-2.91	0.00008741
PP_2185	1045046	NP_744334.1	formate dehydrogenase subunit alpha	-3.37	0.00000102
PP_2187	1045048	NP_744336.1	universal stress protein family protein	-2.96	0.00000420
PP_2188	1045049	NP_744337.1	tRNA 2-methylthio-N6-isopentenyl adenosine(37) hydroxylase MiaE	4.84	0.00000208
PP_2200	1045063	NP_744349.1	hypothetical protein	-3.23	0.00001984
PP_2205	1045068	copA-I	copper resistance protein A	-5.06	0.00000276
PP_2214	1045077	fadBA	type II 3-hydroxyacyl-CoA dehydrogenase	-3.71	0.00000162
PP_2215	1045080	NP_744364.1	acetyl-CoA acetyltransferase	-3.19	0.00005382
PP_2216	1045081	acd	acyl-CoA dehydrogenase	-2.60	0.00010107
PP_2219	1045084	NP_744368.1	hypothetical protein	13.18	0.00000000
PP_2220	1045085	NP_744369.1	DksA/TraR family C4-type zinc finger protein	26.86	0.00000000
PP_2223	1045088	NP_744372.1	hypothetical protein	3.22	0.00026138
PP_2237	1045113	NP_744386.1	hypothetical protein	3.71	0.00000061
PP_2238	1045114	NP_744387.1	metallopeptidase	-2.64	0.00016431
PP_2244	1045128	NP_744393.1	TauE-like transmembrane protein	19.34	0.00000000
PP_2246	1045130	dauA	FAD-dependent catabolic D-arginine dehydrogenase	-2.91	0.00094726
PP_2247	1045135	NP_744396.1	endoribonuclease	-3.36	0.00008603
PP_2252	1045142	NP_744401.1	hypothetical protein	-2.59	0.00015680
PP_2299	1045278	tig	trigger factor	3.17	0.00000139
PP_2305	1045288	NP_744454.1	hypothetical protein	-2.52	0.00010854
PP_2309	1045295	NP_744458.1	hypothetical protein	9.48	0.00000000
PP_2312	1045301	NP_744461.1	lytic transglycosylase family protein	2.95	0.00015333
PP_2324	1045317	aroF-I	tyr-sensitive phospho-2-dehydro-3-deoxyheptonate aldolase	3.36	0.00006529
PP_2332	1045327	NP_744481.1	hypothetical protein	5.17	0.00000720
PP_2339	1045338	acnB	aconitate hydratase B	5.69	0.00000000
PP_2351	1045356	prpE	propionyl-CoA synthetase	-2.30	0.00030911
PP_2371	1045402	cysI	sulfite reductase hemoprotein subunit beta	4.37	0.00000000
PP_2377	1045410	NP_744526.2	acyltransferase	3.27	0.00010019
PP_2381	1045414	NP_744530.1	hypothetical protein	-2.57	0.00009804
PP_2393	1045429	polB	DNA polymerase II	-2.70	0.00003696
PP_2396	1045432	NP_744544.1	hypothetical protein	-2.40	0.00012207
PP_2406	1045533	NP_744554.1	quinate/shikimate dehydrogenase	-5.81	0.00018851
PP_2407	1045534	aroQ-II	type II 3-dehydroquinate dehydratase	-14.17	0.00006848
PP_2423	1045550	lpxOA	Fe(2+)/alpha-ketoglutarate-dependent dioxygenase	3.00	0.00005913
PP_2432	1045601	nfnB	6%2C7-dihydropteridine reductase	3.60	0.00082428
PP_2435	1045604	iscS-II	cysteine desulfurase	3.34	0.00003897
PP_2438	1045607	alx	alkaline-induced transporter	6.20	0.00000066
PP_2439	1045608	ahpC	peroxiredoxin/alkylhydroperoxide reductase small subunit	173.84	0.00000000
PP_2440	1045609	ahpF	alkyl hydroperoxide reductase subunit F	26.75	0.00000000
PP_2445	1045614	NP_744593.1	membrane protein	42.54	0.00000000
PP_2449	1045618	NP_744597.2	hypothetical protein	5.51	0.00000034
PP_2465	1045634	thrS	threonine--tRNA ligase	2.50	0.00009488
PP_2466	1045635	infC	translation initiation factor IF-3	2.46	0.00007780
PP_2476	1045645	curA	NADPH-dependent curcumin/dihydrocurcumin reductase	4.91	0.00000372
PP_2541	1045823	NP_744686.1	transcriptional factor-like protein	-3.89	0.00000277
PP_2550	1045845	NP_744695.1	transcriptional regulator	2.80	0.00040665
PP_2627	1046016	NP_744771.1	membrane protein	3.39	0.00000288
PP_2722	1041764	NP_744866.1	hypothetical protein	2.31	0.00088661
PP_2723	1041742	yhdF	oxidoreductase YhdF	8.46	0.00000013
PP_2725	1047013	pfpI	protease PfpI	2.89	0.00019367
PP_2728	1041765	NP_744872.1	hypothetical protein	4.74	0.00017852
PP_2740	1043217	NP_744884.1	MerR family transcriptional regulator	-2.53	0.00070878
PP_2842	1042723	ureD	urease accessory protein	5.61	0.00000893
PP_2874	1042782	NP_745018.1	hypothetical protein	4.92	0.00004315
PP_2877	1042788	yfeH	osmotic pressure-regulated transporter	4.34	0.00000307
PP_2889	1042811	NP_745033.1	transmembrane regulator PrtR	-3.01	0.00055461
PP_2900	1042831	NP_745044.1	hypothetical protein	-4.34	0.00000009
PP_2904	1042815	glnS	glutamine--tRNA ligase	2.61	0.00015384
PP_2907	1042845	NP_745051.1	two-component system response regulator	3.53	0.00000532
PP_2927	1042902	NP_745071.1	hypothetical protein	-3.02	0.00000236
PP_2929	1042885	nspC	carboxynorspermidine/carboxyspermidine decarboxylase	2.92	0.00018898
PP_2937	1042898	NP_745081.1	integrase	4.86	0.00000021
PP_2960	1042933	NP_745104.2	transcriptional regulator%2C AraC family	-3.15	0.00007566
PP_2990	1043036	NP_745134.1	MerR family transcriptional regulator	-2.42	0.00062307
PP_3004	1043093	NP_745148.1	hypothetical protein	3.80	0.00045275
PP_3009	1043102	NP_745153.1	hypothetical protein	-3.35	0.00003493
PP_3020	1043234	NP_745164.1	serine/threonine protein phosphatase	-2.54	0.00088447
PP_3026	1043197	NP_745170.1	recombinase	-2.39	0.00027058
PP_3039	1043382	NP_745183.1	hypothetical protein	5.77	0.00000003
PP_3071	1043586	aacs	acetoacetyl-CoA synthetase	-2.54	0.00007866
PP_3100	1043948	NP_745244.1	hypothetical protein	2.50	0.00039886
PP_3104	1043918	NP_745248.2	hypothetical protein	2.67	0.00018438
PP_3131	1046782	NP_745275.1	membrane protein	-2.57	0.00013011
PP_3151	1046801	sad-II	NAD+-dependent succinate semialdehyde dehydrogenase	11.33	0.00000791
PP_3156	1046805	NP_745300.1	universal stress protein family protein	-3.40	0.00000007
PP_3158	1046806	NP_745302.1	hypothetical protein	6.92	0.00000036
PP_3159	1046810	benR	BenABC operon transcriptional activator	-2.60	0.00038688
PP_3175	1046822	NP_745319.1	ferredoxin reductase dioxygenase subunit	-2.90	0.00003805
PP_3226	1046873	NP_745369.1	acyl-CoA dehydrogenase-related protein	5.51	0.00051723
PP_3241	1046888	NP_745384.1	hypothetical protein	6.03	0.00000000
PP_3246	1046895	crtZ	beta-carotene hydroxylase	5.01	0.00002026
PP_3251	1046898	NP_745394.1	hypothetical protein	3.13	0.00045408
PP_3255	1046903	NP_745398.1	non-homologous end joining protein	2.69	0.00014978
PP_3259	1046905	NP_745402.1	acyl-CoA dehydrogenase-related protein	3.17	0.00084626
PP_3260	1046910	ligD	DNA ligase D	3.91	0.00000042
PP_3261	1046907	NP_745404.1	hypothetical protein	5.00	0.00000000
PP_3263	1046909	ybhN	phospholipid modification enzyme	4.12	0.00000066
PP_3264	1046911	clsB	cardiolipin synthase	3.81	0.00000380
PP_3266	1046912	NP_745409.1	hypothetical protein	3.87	0.00000002
PP_3269	1046935	NP_745412.1	hypothetical protein	4.29	0.00009119
PP_3278	1046926	paaA	ring 1%2C2-phenylacetyl-CoA epoxidase subunit alpha	-3.42	0.00002224
PP_3284	1046932	paaF	enoyl-CoA hydratase/isomerase	-5.48	0.00008730
PP_3296	1046942	NP_745439.2	putative transporter	-2.48	0.00017281
PP_3307	1046954	NP_745450.1	hypothetical protein	3.94	0.00000003
PP_3308	1046453	paoA	aromatic aldehyde dehydrogenase 2Fe-2S subunit	4.18	0.00012624
PP_3309	1046955	paoB	aromatic aldehyde dehydrogenase FAD-binding subunit	4.28	0.00025312
PP_3310	1046956	paoC	aromatic aldehyde dehydrogenase molybdopterin-binding subunit	3.48	0.00002102
PP_3312	1046957	NP_745455.1	heat shock protein	-5.35	0.00000001
PP_3313	1046959	NP_745456.1	heat shock protein	-5.81	0.00000005
PP_3314	1046960	NP_745457.1	HSP20 family heat shock protein	-5.90	0.00000001
PP_3365	1047007	NP_745505.1	acetolactate synthase	8.90	0.00000000
PP_3389	1046447	NP_745529.1	membrane protein	-4.38	0.00003539
PP_3396	1046278	NP_745536.1	hypothetical protein	-5.06	0.00059674
PP_3399	1046187	YP_009237072.1	minor curlin subunit CsgB	-3.37	0.00003462
PP_3418	1046435	NP_745556.2	hypothetical protein	4.70	0.00000000
PP_3421	1046235	NP_745559.1	sensor histidine kinase	-2.72	0.00004820
PP_3423	1046427	xcpT	type II secretion pathway protein XcpT	-8.00	0.00051986
PP_3428	1046469	NP_745566.2	TPR repeat-containing protein	3.98	0.00000117
PP_3461	1045597	peaB	quinohemoprotein amine dehydrogenase modification protein	-3.78	0.00004602
PP_3485	1046431	NP_745622.1	hypothetical protein	-2.75	0.00007086
PP_3492	1046280	NP_745629.1	acyl-CoA dehydrogenase	-2.75	0.00016923
PP_3504	1046414	NP_745641.1	hypothetical protein	4.67	0.00000000
PP_3528	1046302	NP_745665.1	ABC transporter substrate-binding protein	12.53	0.00000000
PP_3531	1046305	NP_745668.1	hypothetical protein	-3.17	0.00000206
PP_3542	1045561	NP_745679.1	hypothetical protein	3.00	0.00000367
PP_3557	1045201	NP_745694.1	methyl-accepting chemotaxis transducer	3.52	0.00021517
PP_3561	1045585	NP_745698.1	membrane protein	20.55	0.00000000
PP_3573	1042707	NP_745710.1	monooxygenase	-5.42	0.00005059
PP_3576	1046225	NP_745713.1	transmembrane sensor	-5.04	0.00000049
PP_3603	1046383	NP_745739.1	GntR family transcriptional regulator	-2.43	0.00025467
PP_3631	1045712	htrG	signal transduction protein	9.43	0.00000000
PP_3646	1046204	NP_745782.1	aldehyde dehydrogenase family protein	-3.38	0.00031946
PP_3647	1046391	NP_745783.1	oxidoreductase	-4.92	0.00003267
PP_3663	1044765	NP_745799.1	GGDEF domain-containing protein	-2.79	0.00021426
PP_3668	1045143	katG	catalase-peroxidase	2.83	0.00000971
PP_3736	1046507	vanA	vanillate O-demethylase oxygenase subunit	-9.03	0.00000000
PP_3737	1046180	vanB	vanillate O-demethylase oxidoreductase	-6.05	0.00000000
PP_3741	1046288	mrdA-I	transpeptidase	12.59	0.00000000
PP_3744	1046289	glcC	transcriptional regulator GlcC	-3.70	0.00007107
PP_3753	1046410	NP_745883.1	AraC family transcriptional regulator	-2.82	0.00021151
PP_3757	1046423	NP_745887.1	chemotaxis protein CheY	2.53	0.00050891
PP_3762	1046491	NP_745892.1	two-component system response regulator	2.75	0.00057491
PP_3763	1046403	NP_745893.1	precorrin-6A synthase	-3.25	0.00003482
PP_3766	1046419	gloA	lactoylglutathione lyase	4.32	0.00000003
PP_3798	1046552	NP_745928.1	hypothetical protein	-4.86	0.00083243
PP_3799	1046555	NP_745929.1	hypothetical protein	-5.24	0.00001751
PP_3810	1046755	NP_745940.1	hypothetical protein	-2.51	0.00025428
PP_3814	1046751	NP_745944.1	polyamine ABC transportersubstrate-binding protein	-2.62	0.00022417
PP_3819	1046746	gor	glutathione reductase	-2.35	0.00076151
PP_3821	1046744	galU	UTP-glucose-1-phosphate uridylyltransferase	3.57	0.00000004
PP_3824	1046741	NP_745954.1	hypothetical protein	12.46	0.00000000
PP_3832	1046733	NP_745962.1	CsrA-like carbon storage regulator	3.05	0.00000236
PP_3858	1046707	NP_745988.1	tail fiber protein	-4.13	0.00004415
PP_3923	1046642	NP_746053.1	phosphoglycerate mutase	2.77	0.00005837
PP_3928	1046637	NP_746058.1	hypothetical protein	5.50	0.00000012
PP_3970	1046593	ybdR	Zn-dependent oxidoreductase	4.14	0.00000053
PP_3978	1046585	NP_746108.1	hypothetical protein	-3.60	0.00093719
PP_4006	1046556	ate	arginyl-tRNA--protein transferase	-3.57	0.00000066
PP_4007	1046554	infA	translation initiation factor IF-1	3.85	0.00005488
PP_4012	1046547	idh	isocitrate dehydrogenase	4.41	0.00000003
PP_4014	1046544	mnmA	tRNA 2-thiouridine(34) synthase MnmA	4.77	0.00000000
PP_4016	1046542	purB	adenylosuccinate lyase	9.64	0.00000000
PP_4050	1042113	glgA	glycogen synthase	3.33	0.00000092
PP_4053	1042120	treY	maltooligosyl trehalose synthase	3.38	0.00002527
PP_4057	1042122	NP_746183.2	membrane protein	-4.61	0.00000123
PP_4059	1042130	treSB	bifunctional trehalose synthase B/maltokinase	4.68	0.00000358
PP_4060	1042139	glgE	alpha-1%2C4-glucan:maltose-1-phosphate maltosyltransferase	5.50	0.00000000
PP_4061	1042142	NP_746187.1	hypothetical protein	2.73	0.00046459
PP_4096	1042211	NP_746216.1	hypothetical protein	4.06	0.00012010
PP_4097	1042207	pgsA	CDP-diacylglycerol-glycerol-3-phosphate 3-phosphatidyltransferase	2.65	0.00023697
PP_4100	1042218	NP_746220.1	Cro/CI family transcriptional regulator	-2.35	0.00079134
PP_4109	1042228	NP_746229.1	hypothetical protein	4.94	0.00000372
PP_4116	1042253	aceA	isocitrate lyase	3.86	0.00000206
PP_4119	1041621	nuoA	NADH-quinone oxidoreductase subunit A	2.66	0.00003385
PP_4137	1042629	NP_746256.1	outer membrane siderophore receptor	3.37	0.00030994
PP_4139	1042074	NP_746258.1	hypothetical protein	3.02	0.00059759
PP_4140	1042427	ldcC	lysine decarboxylase	-2.41	0.00055620
PP_4142	1045672	rnhA	ribonuclease H	-2.76	0.00007748
PP_4143	1042306	NP_746261.1	hypothetical protein	-2.38	0.00037679
PP_4145	1042314	mltD	membrane-bound lytic murein transglycosylase D	12.28	0.00000000
PP_4158	1042335	kdpD	sensor protein	-5.70	0.00000004
PP_4159	1042354	kdpC	potassium-transporting ATPase subunit C	-23.23	0.00000000
PP_4160	1042357	kdpB	K+ transporting ATPase subunit KdpB	-11.46	0.00000000
PP_4161	1042353	kdpA	potassium-transporting ATPase subunit A	-10.92	0.00000000
PP_4167	1042359	sixA	phosphohistidine phosphatase SixA	-3.03	0.00056977
PP_4168	1042373	NP_746285.1	hypothetical protein	-3.11	0.00002231
PP_4174	1042381	fabA	3R-3-hydroxydecanoyl-ACP dehydratase	5.75	0.00000000
PP_4176	1042382	NP_746293.1	5-oxo-L-prolinase	3.64	0.00000490
PP_4184	1042407	brnQ	branched-chain amino acid transporter	7.32	0.00000000
PP_4187	1042391	lpdG	dihydrolipoyl dehydrogenase	4.00	0.00000259
PP_4192	1042613	sdhD	succinate dehydrogenase hydrophobic membrane anchor subunit	4.12	0.00000645
PP_4193	1042426	sdhC	succinate dehydrogenase membrane b-556 subunit	5.91	0.00000000
PP_4194	1042422	gltA	citrate synthase	6.79	0.00000000
PP_4204	1045241	mqsA	type II toxin-antitoxin MqsRA system antitoxin/DNA-binding transcriptional repressor	2.82	0.00009866
PP_4205	1042465	mqsR	mRNA interferase MqsR	3.23	0.00001219
PP_4217	1042530	fpvA	TonB-dependent outer membrane ferripyoverdine receptor FpvA	-4.30	0.00002753
PP_4244	1041651	pvdS	alternative sigma factor	7.61	0.00000003
PP_4260	1041983	NP_746376.1	hypothetical protein	-3.10	0.00008974
PP_4261	1041698	NP_746377.2	cation-transporting P-type ATPase	-3.07	0.00000667
PP_4267	1045230	recR	recombination protein RecR	3.44	0.00059759
PP_4276	1041658	smc	chromosome partition protein Smc	2.96	0.00015680
PP_4286	1041762	puuE	allantoinase	-2.65	0.00053645
PP_4287	1043742	pucL	2-oxo-4-hydroxy-4-carboxy-5-ureidoimidazoline decarboxylase	-3.76	0.00000246
PP_4288	1041802	allA	ureidoglycolate lyase	-5.50	0.00000000
PP_4289	1041777	NP_746405.1	membrane protein	-3.99	0.00000123
PP_4305	1043415	sbp-I	sulfate ABC transporter substrate-binding protein	4.81	0.00000099
PP_4312	1041660	NP_746428.1	hypothetical protein	6.12	0.00025364
PP_4331	1044707	NP_746446.1	hypothetical protein	-4.17	0.00000010
PP_4332	1045448	NP_746447.1	chemotaxis protein CheW	-4.16	0.00000004
PP_4333	1043822	NP_746448.1	CheW domain-containing protein	-4.99	0.00000000
PP_4334	1044245	NP_746449.3	ParA family protein	-4.06	0.00000000
PP_4335	1043042	NP_746450.1	flagellar motor protein	-2.66	0.00080544
PP_4337	1046087	cheBA	chemotaxis response regulator protein-glutamate methylesterase	-3.17	0.00060012
PP_4339	1043780	cheZ	protein phosphatase CheZ	-2.53	0.00039851
PP_4340	1043398	cheY	two-component system response regulator	-2.64	0.00045546
PP_4341	1044726	fliA	RNA polymerase sigma 28 factor	-4.35	0.00000000
PP_4342	1045202	NP_746457.1	flagellar biosynthesis regulator	-5.50	0.00000000
PP_4343	1045204	flhF	flagellar biosynthesis protein FlhF	-4.84	0.00000000
PP_4344	1045242	flhA	flagellar export pore protein	-4.31	0.00000000
PP_4345	1042667	NP_746460.1	GntR family transcriptional regulator	3.96	0.00000047
PP_4356	1043101	fliO	flagellar protein FliO	-4.75	0.00000003
PP_4357	1045714	fliN	flagellar basal-body C-ring protein	-5.76	0.00000000
PP_4358	1042947	fliM	flagellar biosynthesis switching/energizing protein	-3.34	0.00000092
PP_4361	1045701	fliK	flagellar hook-length control protein FliK	-7.23	0.00000000
PP_4366	1043501	fliI	flagellum-specific ATP synthase	-5.58	0.00000000
PP_4367	1046146	fliH	flagellar assembly protein FliH	-5.82	0.00000000
PP_4368	1041836	fliG	flagellar motor switch protein	-4.67	0.00000000
PP_4369	1042454	fliF	flagellar M-ring protein	-3.73	0.00000000
PP_4370	1041797	fliE	flagellar hook-basal body complex protein FliE	-2.71	0.00014109
PP_4371	1041972	atoC	two-component system DNA-binding transcriptional activator AtoC	-9.44	0.00000000
PP_4372	1041790	fleS	two-component system sensor histidine kinase FleS	-4.22	0.00000001
PP_4379	1046532	NP_746493.1	3-oxoacyl-ACP synthase	4.48	0.00000000
PP_4380	1042471	flgL	flagellar hook-associated protein FlgL	-6.34	0.00000000
PP_4381	1042481	flgK	flagellar hook-associated protein FlgK	-4.96	0.00000000
PP_4382	1042627	flgJ	peptidoglycan hydrolase FlgJ	-5.09	0.00000000
PP_4383	1042309	flgI	flagellar P-ring protein	-8.95	0.00000000
PP_4384	1044376	flgH	flagellar L-ring protein	-8.93	0.00000000
PP_4385	1043820	flgG	flagellar basal-body rod protein FlgG	-6.08	0.00000000
PP_4386	1041829	flgF	flagellar basal-body rod protein FlgF	-6.64	0.00000000
PP_4387	1043250	NP_746501.1	hypothetical protein	-15.85	0.00000000
PP_4388	1044605	flgE	flagellar hook protein FlgE	-16.06	0.00000000
PP_4389	1041827	flgD	flagellar basal-body rod modification protein FlgD	-15.03	0.00000000
PP_4390	1041825	flgC	flagellar basal-body rod protein FlgC	-11.30	0.00000000
PP_4391	1041605	flgB	flagellar basal-body rod protein FlgB	-9.29	0.00000000
PP_4394	1042637	flgA	flagella basal body P-ring formation protein	-5.33	0.00000000
PP_4406	1044033	NP_746520.1	hypothetical protein	-21.42	0.00000000
PP_4407	1041721	NP_746521.1	gamma-aminobutyrate transporter	-10.30	0.00000000
PP_4468	1044276	NP_746579.1	Cro/CI family transcriptional regulator	5.74	0.00000000
PP_4471	1042002	mgtE	magnesium transporter	4.72	0.00000001
PP_4474	1045889	alaS	alanine--tRNA ligase	2.65	0.00013696
PP_4496	1041943	rluB	23S rRNA pseudouridylate synthase B	3.85	0.00000027
PP_4504	1044142	NP_746614.1	hypothetical protein	-4.13	0.00000000
PP_4524	1046340	NP_746634.1	sodium-solute symporter	-2.43	0.00076394
PP_4531	1046254	NP_746641.1	hypothetical protein	4.11	0.00000000
PP_4551	1046175	NP_746660.1	alpha/beta family hydrolase	3.25	0.00000297
PP_4557	1046221	NP_746666.1	hypothetical protein	-3.28	0.00004470
PP_4561	1046343	csbD	stress response protein	3.27	0.00000060
PP_4572	1041689	NP_746681.1	hypothetical protein	3.59	0.00012452
PP_4575	1041986	NP_746684.1	urea amidolyase-like protein	-2.57	0.00014784
PP_4584	1041758	yajD	endonuclease	-2.43	0.00027543
PP_4585	1041763	NP_746694.1	TrmH family RNA methyltransferase	3.97	0.00003493
PP_4587	1044420	NP_746696.2	hypothetical protein	5.53	0.00000006
PP_4592	1044554	NP_746701.1	metal dependent hydrolase	4.61	0.00005586
PP_4596	1041899	NP_746705.1	putative oxidoreductase	3.45	0.00009701
PP_4600	1042240	moaB-II	molybdenum cofactor biosynthesis protein B	6.30	0.00002276
PP_4614	1042558	NP_746723.1	hypothetical protein	3.82	0.00000002
PP_4618	1042694	NP_746727.1	hypothetical protein	-2.27	0.00079230
PP_4621	1041590	hmgA	homogentisate 1%2C2-dioxygenase	2.93	0.00002242
PP_4635	1045719	NP_746744.1	trans-2-enoyl-CoA reductase	5.31	0.00000000
PP_4641	1041584	yjiY	putative transporter	-2.72	0.00001618
PP_4643	1042015	NP_746752.1	xanthine/uracil permease family protein	-3.94	0.00000337
PP_4658	1042609	NP_746767.1	methyl-accepting chemotaxis protein	2.70	0.00012140
PP_4666	1041909	mmsB	3-hydroxyisobutyrate dehydrogenase	-2.83	0.00000573
PP_4667	1045894	mmsA-II	methylmalonate-semialdehyde dehydrogenase	-2.94	0.00000479
PP_4677	1041981	NP_746786.1	CDP-diacylglycerol--serine O-phosphatidyltransferase	4.48	0.00000004
PP_4680	1041966	ilvI	acetohydroxybutanoate synthase/acetolactate synthase	3.57	0.00000823
PP_4697	1045263	pcnB	poly(A) polymerase	2.30	0.00079230
PP_4701	1045885	pgi-II	glucose 6-phosphate isomerase	2.82	0.00016541
PP_4713	1042024	nusA	transcription termination/antitermination factor L	2.63	0.00063489
PP_4714	1041880	rimP	ribosome maturation factor	6.47	0.00000000
PP_4715	1042365	tpiA	triose phosphate isomerase	10.72	0.00000000
PP_4718	1045877	ftsH	integral membrane ATP-dependent zinc metallopeptidase	3.64	0.00000000
PP_4724	1041946	carA	carbamoyl-phosphate synthase small subunit	2.40	0.00057374
PP_4786	1043434	NP_746891.1	hypothetical protein	3.12	0.00027589
PP_4787	1042993	ybeZ	nucleoside triphosphate hydrolase domain-containing protein	-2.95	0.00003672
PP_4793	1041677	NP_746898.1	hypothetical protein	-3.06	0.00001186
PP_4794	1042400	leuS	leucine--tRNA ligase	3.05	0.00005879
PP_4797	1042983	NP_746902.1	hypothetical protein	5.69	0.00000003
PP_4803	1042250	dacA	D-alanyl-D-alanine carboxypeptidase	3.24	0.00000338
PP_4804	1043058	rlpA	RlpA-like lipoprotein	2.75	0.00080507
PP_4811	1042960	proA	gamma-glutamyl phosphate reductase	2.84	0.00007654
PP_4812	1042584	NP_746917.1	3-methyladenine DNA glycosylase	4.73	0.00000179
PP_4818	1043073	prmA	ribosomal protein L11 methyltransferase	3.99	0.00000120
PP_4820	1041701	dusB	tRNA dihydrouridine synthase DusB	2.95	0.00004315
PP_4855	1042822	NP_746960.1	osmotically-inducible lipoprotein OsmE	3.41	0.00000159
PP_4856	1041936	NP_746961.1	Dps family ferritin	3.69	0.00000009
PP_4859	1041950	NP_746964.1	TetR family transcriptional regulator	5.69	0.00000337
PP_4871	1045422	NP_746976.1	lysine decarboxylase family protein	19.09	0.00000000
PP_4872	1043432	NP_746977.3	hypothetical protein	3.21	0.00000384
PP_4876	1042057	rpsR	30S ribosomal protein S18	4.26	0.00005215
PP_4877	1043837	rpsF	30S ribosomal protein S6	7.05	0.00000000
PP_4888	1041629	NP_746991.2	methyl-accepting chemotaxis transducer	-7.85	0.00000000
PP_4909	1041911	serB	phosphoserine phosphatase	2.96	0.00020069
PP_4920	1043841	NP_747023.1	lipoprotein	5.54	0.00000001
PP_4935	1043843	msbA	lipid A export ATP-binding/permease MsbA	2.82	0.00005913
PP_4944	1042513	NP_747047.1	carbamoyltransferase	3.86	0.00000003
PP_4952	1043931	dbpA	23S rRNA specific ATP-dependent RNA helicase	5.11	0.00000001
PP_4959	1042674	NP_747062.1	diguanylate cyclase	-3.33	0.00000011
PP_4965	1041814	tktA	transketolase A	2.80	0.00006601
PP_4969	1044252	NP_747072.1	hypothetical protein	4.06	0.00000399
PP_4974	1043904	nhaP	NhaP-type Na+(K+)/H+ antiporter	7.47	0.00000000
PP_4975	1042725	NP_747078.1	acyl-CoA thioesterase	14.95	0.00000000
PP_4991	1042188	pilH	twitching motility protein PilH	-3.69	0.00000013
PP_4995	1046092	NP_747097.1	exopolysaccharide biosynthesis protein	-2.50	0.00067834
PP_5007	1044159	NP_747109.1	polyhydroxyalkanoate granule-associated protein GA2	-2.62	0.00002503
PP_5008	1043662	NP_747110.1	poly granule-associated protein	-3.28	0.00000255
PP_5010	1044659	NP_747112.1	hypothetical protein	-2.52	0.00023650
PP_5016	1042998	tatA-II	twin arginine protein export complex subunit	-2.74	0.00012343
PP_5017	1042951	tatB	Sec-independent protein translocase protein TatB	-3.01	0.00010470
PP_5020	1042670	NP_747121.1	methyl-accepting chemotaxis protein	-3.34	0.00000004
PP_5024	1043376	NP_747125.1	amino acid ABC transporter substrate-binding protein	4.26	0.00001411
PP_5026	1043405	opgG	glucans biosynthesis protein G	3.16	0.00000815
PP_5032	1042841	hutH	histidine ammonia-lyase	-2.81	0.00013045
PP_5036	1043676	hutF	formiminoglutamate deiminase	-2.85	0.00042023
PP_5042	1045987	NP_747143.2	hypothetical protein	6.70	0.00000001
PP_5045	1041702	thiI	tRNA sulfurtransferase	5.21	0.00000000
PP_5046	1044366	glnA	glutamine synthetase	10.47	0.00000000
PP_5047	1043403	glnL	two-component system sensor histidine kinase/phosphatase GlnL/GlnG	3.56	0.00003436
PP_5051	1042794	NP_747152.1	hypothetical protein	-3.28	0.00000338
PP_5055	1042614	NP_747156.1	Sulfurtransferase	3.85	0.00000134
PP_5067	1044653	kefA	intermediate mechanosensitive channel protein	2.70	0.00006341
PP_5074	1041992	hemE	uroporphyrinogen decarboxylase	7.46	0.00000000
PP_5080	1041901	pilQ	type IV pili biogenesis protein	4.47	0.00000248
PP_5087	1043893	rpmE	50S ribosomal protein L31	5.11	0.00000027
PP_5092	1041784	NP_747193.1	NLP/P60 protein	9.18	0.00000000
PP_5094	1044694	NP_747195.1	PLP binding domain-containing protein	2.55	0.00072424
PP_5097	1046100	metX	homoserine O-acetyltransferase	4.37	0.00000184
PP_5098	1042775	metW	methionine biosynthesis protein MetW	-3.20	0.00012219
PP_5099	1045257	NP_747200.1	hypothetical protein	-3.09	0.00000307
PP_5100	1042681	rdgB	dITP/XTP pyrophosphatase	-2.31	0.00069309
PP_5105	1042679	NP_747206.1	sulfur carrier protein ThiS	3.59	0.00001879
PP_5107	1041810	mtgA	monofunctional biosynthetic peptidoglycan transglycosylase	3.50	0.00041649
PP_5112	1041700	NP_747213.1	peptidase	3.50	0.00099094
PP_5123	1042055	coaD	phosphopantetheine adenylyltransferase	3.06	0.00014622
PP_5127	1041912	rlmI	ribosomal RNA large subunit methyltransferase I	5.32	0.00003744
PP_5143	1042596	NP_747244.1	membrane protein	3.50	0.00011994
PP_5145	1042581	ptsP	phosphoenolpyruvate-dependent regulator	-2.32	0.00061589
PP_5148	1041648	NP_747249.1	membrane protein	-2.94	0.00000911
PP_5149	1041646	ilvA-II	threonine deaminase	3.51	0.00016249
PP_5152	1042561	NP_747253.1	hypothetical protein	4.01	0.00005010
PP_5165	1042564	plpB	NLPA lipoprotein	68.51	0.00000000
PP_5166	1043885	NP_747267.1	sigma-54 dependent transcriptional regulator	7.29	0.00027058
PP_5167	1042569	NP_747268.1	hypothetical protein	16.66	0.00000000
PP_5171	1042535	sbp-II	sulfate ABC transporter substrate-binding protein	29.36	0.00000000
PP_5172	1042508	NP_747273.1	hypothetical protein	39.51	0.00000000
PP_5182	1042516	spuC-II	polyamine:pyruvate transaminase	-2.79	0.00005328
PP_5214	1042415	rho	transcription termination factor Rho	5.54	0.00000000
PP_5215	1042429	trxA	thioredoxin I	13.83	0.00000000
PP_5225	1042385	cyaY	frataxin	3.38	0.00011065
PP_5264	1042307	rep	single-stranded DNA dependent ATPase	6.68	0.00000004
PP_5282	1042258	rpmB	50S ribosomal protein L28	7.62	0.00000000
PP_5288	1042276	algC	phosphomannomutase/phosphoglucomutase	3.40	0.00000338
PP_5295	1042222	NP_747396.3	hypothetical protein	4.11	0.00000002
PP_5306	1042208	exbB	biopolymer transport protein ExbB	2.36	0.00032368
PP_5317	1042185	ubiC	chorismate pyruvate-lyase	8.74	0.00000330
PP_5322	1042179	NP_747423.1	metal ion transporter	2.87	0.00058842
PP_5328	1042167	NP_747429.2	phosphate ABC transporter permease	3.21	0.00010336
PP_5336	1042159	purE	5-(carboxyamino)imidazole ribonucleotide mutase	10.04	0.00000000
PP_5339	1042158	oruR	ornithine utilization transcriptional regulator	-6.44	0.00000000
PP_5392	1042052	NP_747493.2	WD40/YVTN repeat-containing protein	3.40	0.00005563
PP_5395	1042044	NP_747495.1	hypothetical protein	-2.39	0.00056595
PP_5399	1041619	NP_747499.1	hypothetical protein	-3.00	0.00000615
PP_5401	1042035	NP_747501.1	hypothetical protein	-2.43	0.00036955
PP_5410	1042019	NP_747510.1	DeoR family transcriptional regulator	5.58	0.00000001
PP_5411	1045333	glmU	bifunctional N-acetyl glucosamine-1-phosphate uridyltransferase/glucosamine-1-phosphate acetyl transferase	2.85	0.00023039
PP_5417	1046071	atpF	ATP synthase subunit b	2.71	0.00088447
PP_5419	1045265	atpB	ATP synthase subunit a	6.76	0.00000000
PP_5420	1042004	atpI	ATP synthase protein I	11.35	0.00000000
PP_5426	26969696	YP_009236891.1	hypothetical protein	3.97	0.00000197
PP_5427	26969697	YP_009236892.1	hypothetical protein	-4.79	0.00000001
PP_5433	26969705	YP_009236900.1	hypothetical protein	-2.81	0.00001123
PP_5441	26969715	YP_009236906.1	hypothetical protein	-3.90	0.00000000
PP_5477	26969776	YP_009236951.1	hypothetical protein	10.02	0.00000000
PP_5524	26969828	YP_009236999.1	hypothetical protein	36.43	0.00000000
PP_5542	26969849	YP_009237017.1	hypothetical protein	5.32	0.00079230
PP_5559	26969867	YP_009237033.1	hypothetical protein	3.07	0.00014911
PP_5560	26969868	YP_009237034.1	hypothetical protein	4.38	0.00000001
PP_5562	26969870	YP_009237036.1	hypothetical protein	5.09	0.00000000
PP_5567	26969874	YP_009237040.1	hypothetical protein	16.06	0.00000000
PP_5592	26969897	YP_009237061.1	hypothetical protein	6.19	0.00000000
PP_5593	26969898	YP_009237062.1	hypothetical protein	7.51	0.00000000
PP_5594	26969899	YP_009237063.1	hypothetical protein	9.28	0.00000000
PP_5596	26969901	YP_009237065.1	hypothetical protein	4.05	0.00000009
PP_5597	26969902	YP_009237066.1	hypothetical protein	3.13	0.00009248
PP_5600	26969905	YP_009237069.1	hypothetical protein	12.13	0.00003014
PP_5602	26969910	peaA	quinohemoprotein amine dehydrogenase subunit alpha	-3.37	0.00009849
PP_5614	26969924	YP_009237087.1	hypothetical protein	5.32	0.00000000
PP_5626	26969936	YP_009237099.1	repressor-like DNA-binding domain-containing protein	3.85	0.00016873
PP_5644	26969953	YP_009237117.1	membrane protein	-2.81	0.00034540
PP_5659	26969967	YP_009237130.1	hypothetical protein	3.85	0.00001599
PP_5660	26969968	kdpF	potassium-transporting ATPase subunit F	-12.06	0.00000000
PP_5694	26970007	YP_009237167.1	hypothetical protein	2.57	0.00019291
PP_5698	26970012	YP_009237171.1	hypothetical protein	4.21	0.00025431
PP_5699	26970013	YP_009237172.1	iron uptake protein	5.89	0.00075129
PP_5710	26970031	YP_009237184.1	hypothetical protein	-3.26	0.00006237
PP_5723	26970051	YP_009237199.1	hypothetical protein	13.56	0.00000000
PP_5737	26970065	YP_009237211.1	hypothetical protein	-2.86	0.00000288
PP_5738	26970066	YP_009237212.1	hypothetical protein	-2.60	0.00007654
PP_5740	26970068	YP_009237214.1	hypothetical protein	-2.82	0.00019291
		NoSymbol	t44 ncRNA	3.80	0.00000525
		NoSymbol	PrrB_RsmZ ncRNA	-3.79	0.00000372
		NoSymbol	gyrA regulatory region	4.05	0.00000040
		aprDB	---	2.65	0.00015791
		NoSymbol	tRNA-Ser	8.15	0.00021466
		NoSymbol	tRNA-Glu	6.21	0.00000007
		NoSymbol	tRNA-Gly	9.70	0.00000000
		NoSymbol	tRNA-Glu	13.15	0.00000000
		NoSymbol	tRNA-Gly	9.19	0.00000000
		NoSymbol	rne-II regulatory region	4.75	0.00022293
		tmk	---	-2.29	0.00025660
		NoSymbol	P16 ncRNA	-3.16	0.00000938
		NoSymbol	tRNA-Ala	5.71	0.00000042
		NoSymbol	tRNA-Glu	5.53	0.00000002
		NoSymbol	tRNA-Ala	6.22	0.00000005
		NoSymbol	tRNA-Glu	5.15	0.00000096
		NoSymbol	tRNA-Val	5.75	0.00000015
		NoSymbol	tRNA-Asp	5.48	0.00000072
		NoSymbol	tRNA-Arg	3.40	0.00000808
		NoSymbol	tRNA-His	4.80	0.00002568
		glsB	---	7.51	0.00000003
		pck	---	10.06	0.00000000
		NoSymbol	P15 ncRNA	7.29	0.00002737
		NoSymbol	CrcZ ncRNA	-3.24	0.00000010
		NoSymbol	RsmY ncRNA	-2.84	0.00043761
		NoSymbol	tRNA-Arg	4.91	0.00026828
		NoSymbol	tRNA-Arg	5.52	0.00000668
		NoSymbol	tRNA-Arg	4.68	0.00019514
		NoSymbol	tRNA-Ser	3.65	0.00021290
		NoSymbol	tRNA-Tyr	5.61	0.00000005
		NoSymbol	tRNA-Gly	6.26	0.00000000
		NoSymbol	tRNA-Thr	17.66	0.00000000
		NoSymbol	tRNA-Trp	3.39	0.00002676
		NoSymbol	PrrF ncRNA	-5.42	0.00001301
		NoSymbol	CrcZ ncRNA	-5.59	0.00000000
		NoSymbol	tRNA-Met	4.86	0.00000556
		NoSymbol	tRNA-Leu	3.71	0.00002381
		NoSymbol	Alpha_RBS regulatory region	7.94	0.00000000
		NoSymbol	tRNA-Leu	5.33	0.00000083
		NoSymbol	tRNA-Leu	5.46	0.00003516
		NoSymbol	SAH_riboswitch regulatory region	4.25	0.00000742
		NoSymbol	Pseudomon-Rho regulatory region	3.92	0.00003294
		NoSymbol	tRNA-Asn	3.69	0.00033946
		NoSymbol	YybP-YkoY	7.00	0.00000000

## Sheet: DAVID 6h
Supplementary Table S5. DAVID Functional analysis results for 6 hours comparison
Category	Term	Genes (DAVID accession numbers)	List Total	Pop Hits	Pop Total	Count	%	P-Value	Benjamini	-log10(PValue)
GOTERM_MF_DIRECT	GO:0003735 structural constituent of ribosome	1044200, 1044517, 1044199, 1044204, 1044516, 1044227, 1044202, 1044228, 1044201, 1042258, 1044244, 1044241, 1044206, 1044242, 1044209, 1044192, 1044193, 1045775, 1043485, 1043991, 1043893, 1044189, 1044188, 1043891, 1044210, 1044101, 1044414, 1043837	323	54	3273	28	6	3.8e-14	9.1e-12	13.4202
GOTERM_BP_DIRECT	GO:0006412 translation	1044200, 1044517, 1044199, 1044204, 1044516, 1044227, 1044202, 1044228, 1044201, 1042258, 1044244, 1044241, 1044206, 1044242, 1044209, 1044192, 1044193, 1045775, 1043485, 1043991, 1043549, 1043893, 1044189, 1044188, 1043891, 1044210, 1044838, 1044101, 1044414, 1043837	248	62	2269	30	6.5	3.9e-13	6e-11	12.4089
GOTERM_CC_DIRECT	GO:0005840 ribosome	1044200, 1043991, 1044517, 1044199, 1043893, 1044189, 1044188, 1044516, 1043891, 1044227, 1044202, 1044228, 1044201, 1042258, 1044241, 1044242, 1044210, 1044101, 1044414, 1045775, 1043485, 1043837	218	42	2035	22	4.7	1.1e-10	3.5e-09	9.95861
KEGG_PATHWAY	ppu00190: Oxidative phosphorylation	1042262, 1044317, 1044661, 1042266, 1042396, 1042277, 1042269, 1042285, 1041621, 1042273, 1042274, 1042283, 1042025, 1042426, 1045401, 1042014, 1042613, 1042016, 1042018, 1042421, 1041990, 1045265, 1042260, 1046071, 1042005	187	51	1575	25	5.4	1.8e-10	1.5e-08	9.74473
GOTERM_MF_DIRECT	GO:0019843 rRNA binding	1044200, 1043991, 1043893, 1044204, 1044516, 1044227, 1044202, 1044228, 1044201, 1044244, 1044206, 1044241, 1044242, 1044210, 1044209, 1044192, 1044193, 1044414, 1043837	323	35	3273	19	4.1	4.5e-10	5.4e-08	9.34679
KEGG_PATHWAY	ppu00020: Citrate cycle (TCA cycle)	1044044, 1044342, 1044340, 1042396, 1044785, 1044339, 1042406, 1042423, 1042414, 1042426, 1042413, 1042613, 1045338, 1042422, 1044855, 1042421, 1042391, 1044477	187	32	1575	18	3.9	9.7e-09	4e-07	8.01323
KEGG_PATHWAY	ppu01120: Microbial metabolism in diverse environments	1044346, 1042253, 1044345, 1044342, 1046257, 1044340, 1042396, 1043939, 1042406, 1045402, 1042613, 1046926, 1042391, 1046726, 1042092, 1046807, 1046808, 1046845, 1042860, 1045004, 1042365, 1044785, 1042525, 1044339, 1046512, 1046613, 1046612, 1044855, 1044477, 1046812, 1044366, 1046818, 1041814, 1044137, 1045925, 1041590, 1044222, 1046507, 1044904, 1042423, 1042426, 1046180, 1042422, 1042421, 104…	187	262	1575	61	13.1	1.4e-08	3.8e-07	7.85387
KEGG_PATHWAY	ppu03010: Ribosome	1044200, 1044517, 1044199, 1044204, 1044516, 1044227, 1044202, 1044228, 1044201, 1042258, 1044244, 1044241, 1044206, 1044242, 1044209, 1044192, 1044193, 1045775, 1043485, 1043991, 1043893, 1044189, 1044188, 1043891, 1044210, 1044101, 1044414, 1043837	187	76	1575	28	6	2.5e-08	5.1e-07	7.60206
GOTERM_BP_DIRECT	GO:0006352 DNA-templated transcription, initiation	1043685, 1042732, 1043876, 1041651, 1046334, 1044941, 1044059, 1042166, 1042476, 1045054, 1044535, 1042506, 1044491	248	21	2269	13	2.8	2.6e-07	2e-05	6.58503
GOTERM_MF_DIRECT	GO:0016987 sigma factor activity	1043685, 1042732, 1043876, 1041651, 1046334, 1044941, 1044059, 1042166, 1042476, 1045054, 1044535, 1042506, 1044491	323	25	3273	13	2.8	1.1e-06	8.6e-05	5.95861
GOTERM_MF_DIRECT	GO:0046933 proton-transporting ATP synthase activity, rotational mechanism	1042025, 1042014, 1042016, 1042018, 1045265, 1042005, 1046071	323	7	3273	7	1.5	5.6e-06	0.00033	5.25181
GOTERM_MF_DIRECT	GO:0008137 NADH dehydrogenase (ubiquinone) activity	1042262, 1045401, 1042269, 1042285, 1041621, 1042260, 1042273, 1042283	323	10	3273	8	1.7	7.7e-06	0.00037	5.11351
GOTERM_BP_DIRECT	GO:0015986 ATP synthesis coupled proton transport	1042025, 1042014, 1041990, 1042018, 1045265, 1042005, 1046071	248	7	2269	7	1.5	1e-05	0.00051	5
KEGG_PATHWAY	ppu01130: Biosynthesis of antibiotics	1044346, 1044345, 1044342, 1044340, 1046257, 1042396, 1045534, 1044248, 1044348, 1045533, 1042406, 1042613, 1042391, 1046726, 1042092, 1042860, 1045004, 1042365, 1044785, 1044339, 1044855, 1044477, 1044327, 1047007, 1045513, 1044137, 1041814, 1044224, 1041649, 1046542, 1046744, 1044904, 1042423, 1042426, 1042422, 1042421, 1044044, 1043224, 1044931, 1044932, 1041851, 1046932, 1042414, 1043606, 104…	187	235	1575	50	10.8	1e-05	0.00017	5
KEGG_PATHWAY	ppu00364: Fluorobenzoate degradation	1046812, 1046807, 1046808, 1046845, 1045930, 1046818, 1046512	187	7	1575	7	1.5	1.6e-05	0.00022	4.79588
KEGG_PATHWAY	ppu01200: Carbon metabolism	1044346, 1042253, 1044345, 1044342, 1044340, 1042396, 1044137, 1041814, 1044248, 1042406, 1042423, 1044904, 1042426, 1042613, 1042422, 1042421, 1042391, 1044044, 1042860, 1045004, 1042490, 1042365, 1044785, 1044339, 1044929, 1043606, 1042414, 1042413, 1045338, 1043023, 1044855, 1044477	187	127	1575	32	6.9	2.6e-05	0.0003	4.58503
GOTERM_BP_DIRECT	GO:0006099 tricarboxylic acid cycle	1042414, 1042423, 1042413, 1042426, 1042396, 1042613, 1045338, 1042422, 1044855, 1042421, 1044477	248	22	2269	11	2.4	3.9e-05	0.0015	4.40894
KEGG_PATHWAY	ppu01100: Metabolic pathways	1044346, 1042253, 1044345, 1044342, 1043982, 1046257, 1044340, 1044348, 1042402, 1042406, 1045402, 1045401, 1045604, 1046807, 1046808, 1042262, 1046845, 1045219, 1042860, 1045004, 1042266, 1042365, 1042269, 1042525, 1044339, 1044855, 1042260, 1046812, 1044366, 1046818, 1041702, 1041814, 1044137, 1045925, 1044224, 1044698, 1041590, 1044222, 1042423, 1042426, 1042422, 1042421, 1043755, 1045265, 104…	187	755	1575	113	24.3	0.00024	0.0024	3.61979
KEGG_PATHWAY	ppu00362: Benzoate degradation	1046807, 1046812, 1046808, 1046845, 1045930, 1042860, 1041755, 1046818, 1043939, 1045925, 1046512, 1046932, 1046613, 1046612	187	39	1575	14	3	0.00029	0.0026	3.5376
KEGG_PATHWAY	ppu01220: Degradation of aromatic compounds	1046812, 1046807, 1046808, 1046845, 1045930, 1046818, 1046726, 1043939, 1045925, 1046512	187	22	1575	10	2.2	0.00047	0.0038	3.3279
GOTERM_CC_DIRECT	GO:0045261 proton-transporting ATP synthase complex, catalytic core F(1)	1042025, 1042014, 1042016, 1042018, 1042005	218	5	2035	5	1.1	0.00058	0.0092	3.23657
GOTERM_MF_DIRECT	GO:0000049 tRNA binding	1044199, 1046544, 1041702, 1044241, 1044192, 1045214, 1044193, 1043484, 1044210	323	22	3273	9	1.9	0.00075	0.029	3.12494
GOTERM_MF_DIRECT	GO:0048038 quinone binding	1042262, 1042266, 1042277, 1042269, 1042285, 1041621, 1042260	323	14	3273	7	1.5	0.0013	0.044	2.88606
GOTERM_MF_DIRECT	GO:0004601 peroxidase activity	1043789, 1045103, 1045608, 1046468, 1045549, 1043570	323	10	3273	6	1.3	0.0015	0.044	2.82391
GOTERM_CC_DIRECT	GO:0015935 small ribosomal subunit	1044204, 1044244, 1044192, 1044193, 1044209	218	7	2035	5	1.1	0.0034	0.036	2.46852
GOTERM_CC_DIRECT	GO:0045263 proton-transporting ATP synthase complex, coupling factor F(o)	1042004, 1041990, 1045265, 1046071	218	4	2035	4	0.9	0.0044	0.035	2.35655
GOTERM_MF_DIRECT	GO:0051920 peroxiredoxin activity	1043789, 1045103, 1045608, 1046468, 1045549	323	8	3273	5	1.1	0.0047	0.12	2.3279
KEGG_PATHWAY	ppu00620: Pyruvate metabolism	1044346, 1044345, 1044044, 1044342, 1042860, 1044340, 1044785, 1046419, 1044339, 1043023, 1044855, 1042391, 1044477	187	46	1575	13	2.8	0.0053	0.039	2.27572
GOTERM_MF_DIRECT	GO:0003746 translation elongation factor activity	1045850, 1044182, 1043241, 1044195, 1044196	323	9	3273	5	1.1	0.0078	0.17	2.10791
GOTERM_MF_DIRECT	GO:0031177 phosphopantetheine binding	1044150, 1042489, 1042600, 1042549	323	5	3273	4	0.9	0.0081	0.16	2.09151
GOTERM_BP_DIRECT	GO:0009058 biosynthetic process	1046744, 1043224, 1041995, 1042489, 1044669, 1042513, 1043501	248	18	2269	7	1.5	0.0094	0.25	2.02687
KEGG_PATHWAY	ppu01110: Biosynthesis of secondary metabolites	1044346, 1042253, 1044345, 1044342, 1044340, 1046257, 1042396, 1045534, 1044248, 1044348, 1045533, 1042402, 1042406, 1042613, 1042391, 1046726, 1042092, 1042860, 1045004, 1042365, 1044785, 1044339, 1044855, 1044477, 1044327, 1047007, 1045513, 1044137, 1041814, 1044224, 1046542, 1044904, 1042423, 1042426, 1042422, 1042421, 1044565, 1044044, 1044291, 1043224, 1044148, 1044931, 1044932, 1041851, 104…	187	334	1575	52	11.2	0.019	0.12	1.72125
GOTERM_BP_DIRECT	GO:0042773 ATP synthesis coupled electron transport	1042269, 1042285, 1042273, 1042283	248	6	2269	4	0.9	0.02	0.4	1.69897
KEGG_PATHWAY	ppu00622: Xylene degradation	1046807, 1046808, 1046845, 1046818	187	6	1575	4	0.9	0.025	0.15	1.60206
GOTERM_MF_DIRECT	GO:0018623 benzoate 1,2-dioxygenase activity	1046807, 1046808, 1046845	323	3	3273	3	0.6	0.027	0.42	1.56864
GOTERM_MF_DIRECT	GO:0008177 succinate dehydrogenase (ubiquinone) activity	1042426, 1042396, 1042421	323	3	3273	3	0.6	0.027	0.42	1.56864
GOTERM_MF_DIRECT	GO:0046961 proton-transporting ATPase activity, rotational mechanism	1042025, 1042014, 1042016	323	3	3273	3	0.6	0.027	0.42	1.56864
GOTERM_CC_DIRECT	GO:0005623 cell	1044249, 1042429, 1043789, 1045103, 1045608, 1045026, 1045609, 1042391	218	29	2035	8	1.7	0.029	0.17	1.5376
GOTERM_BP_DIRECT	GO:0015991 ATP hydrolysis coupled proton transport	1042014, 1041990, 1042005	248	3	2269	3	0.6	0.033	0.52	1.48149
KEGG_PATHWAY	ppu00361: Chlorocyclohexane and chlorobenzene degradation	1046812, 1045930, 1046512	187	3	1575	3	0.6	0.038	0.2	1.42022
KEGG_PATHWAY	ppu00623: Toluene degradation	1046812, 1045930, 1046512	187	3	1575	3	0.6	0.038	0.2	1.42022
KEGG_PATHWAY	ppu00650: Butanoate metabolism	1044336, 1046932, 1042860, 1047007, 1042426, 1042396, 1042613, 1042421, 1043755, 1043757	187	41	1575	10	2.2	0.045	0.22	1.34679
GOTERM_MF_DIRECT	GO:0008199 ferric iron binding	1046812, 1044249, 1045930, 1045026	323	9	3273	4	0.9	0.051	0.62	1.29243
GOTERM_MF_DIRECT	GO:0003989 acetyl-CoA carboxylase activity	1044346, 1044345, 1043023	323	4	3273	3	0.6	0.051	0.59	1.29243
KEGG_PATHWAY	ppu00350: Tyrosine metabolism	1046171, 1041608, 1046726, 1041590, 1043755, 1044222	187	18	1575	6	1.3	0.052	0.24	1.284
GOTERM_BP_DIRECT	GO:0009072 aromatic amino acid family metabolic process	1046171, 1041608, 1044222	248	4	2269	3	0.6	0.061	0.7	1.21467
KEGG_PATHWAY	ppu00640: Propanoate metabolism	1044346, 1044345, 1046932, 1042406, 1042860, 1042414, 1045338, 1043023	187	31	1575	8	1.7	0.064	0.27	1.19382
KEGG_PATHWAY	ppu00310: Lysine degradation	1046932, 1042860, 1042423, 1042413, 1043755, 1043757	187	20	1575	6	1.3	0.077	0.31	1.11351
KEGG_PATHWAY	ppu00010: Glycolysis / Gluconeogenesis	1044044, 1044342, 1045004, 1044904, 1044340, 1042365, 1046726, 1042391, 1044339	187	40	1575	9	1.9	0.09	0.33	1.04576
KEGG_PATHWAY	ppu03018: RNA degradation	1042415, 1045958, 1044904, 1043228, 1043177	187	15	1575	5	1.1	0.091	0.32	1.04096
GOTERM_MF_DIRECT	GO:0005506 iron ion binding	1046807, 1046487, 1042262, 1041989, 1046803, 1042530, 1042277, 1041590, 1044732, 1044705, 1046507, 1044057	323	72	3273	12	2.6	0.091	0.78	1.04096
GOTERM_MF_DIRECT	GO:0046872 metal ion binding	1044327, 1044345, 1044137, 1041814, 1044248, 1042274, 1045402, 1042613, 1046180, 1046808, 1043549, 1043893, 1044370, 1045006, 1044148, 1042863, 1042269, 1045214, 1046419, 1044839, 1044816, 1043606, 1046171, 1045338, 1044859	323	185	3273	25	5.4	0.092	0.77	1.03621
GOTERM_MF_DIRECT	GO:0051536 iron-sulfur cluster binding	1046188, 1042462, 1042396, 1044705, 1042092	323	18	3273	5	1.1	0.093	0.75	1.03152
GOTERM_BP_DIRECT	GO:0019545 arginine catabolic process to succinate	1041844, 1043982, 1043805	248	5	2269	3	0.6	0.095	0.82	1.02228

## Sheet: DAVID 12h
Supplementary Table S6. DAVID functional analysis results for 12 hours comparison
Category	Term	Genes (DAVID accession numbers)	List Total	Pop Hits	Pop Total	Count	%	P-Value	Benjamini	-log10(PValue)
KEGG_PATHWAY	ppu02040: Flagellar assembly	1042637, 1044605, 1041605, 1043101, 1041829, 1041827, 1042454, 1042481, 1045242, 1041836, 1045701, 1045714, 1041825, 1042471, 1042309, 1043820, 1044376, 1046146, 1041797, 1042947	103	35	1575	20	7.3	8.5e-15	4.7e-13	14.0706
GOTERM_CC_DIRECT	GO:0031514 motile cilium	1042637, 1044605, 1041605, 1043101, 1041829, 1045204, 1041827, 1045202, 1042454, 1042481, 1045242, 1041836, 1045701, 1045714, 1041825, 1042471, 1044726, 1043820, 1046146, 1042947	139	37	2035	20	7.3	1.2e-13	3e-12	12.9208
GOTERM_BP_DIRECT	GO:0071973 bacterial-type flagellum-dependent cell motility	1044605, 1041605, 1041829, 1042454, 1042481, 1041836, 1045714, 1041825, 1042471, 1042309, 1043820, 1044376, 1041797, 1042947	139	20	2269	14	5.1	4.8e-12	5.5e-10	11.3188
GOTERM_CC_DIRECT	GO:0005840 ribosome	1044200, 1044517, 1044199, 1043893, 1043891, 1044516, 1044227, 1044228, 1042258, 1044101, 1044414, 1045775, 1043837, 1043485	139	42	2035	14	5.1	1.7e-06	2.2e-05	5.76955
GOTERM_MF_DIRECT	GO:0003735 structural constituent of ribosome	1044200, 1044517, 1044199, 1043893, 1043891, 1044516, 1044227, 1044228, 1042258, 1044101, 1044414, 1045775, 1043837, 1043485	170	54	3273	14	5.1	2e-06	0.00029	5.69897
GOTERM_BP_DIRECT	GO:0006412 translation	1044200, 1043549, 1044517, 1044199, 1043893, 1044516, 1043891, 1044227, 1044228, 1042258, 1044838, 1044101, 1044414, 1045775, 1043837, 1043485	139	62	2269	16	5.8	2.1e-06	0.00012	5.67778
GOTERM_MF_DIRECT	GO:0003774 motor activity	1042454, 1041836, 1045714, 1044376, 1041797, 1042947	170	7	3273	6	2.2	6.7e-06	0.00048	5.17393
GOTERM_CC_DIRECT	GO:0009425 bacterial-type flagellum basal body	1041836, 1044605, 1045714, 1043101, 1041797, 1042947	139	11	2035	6	2.2	0.00044	0.0038	3.35655
GOTERM_MF_DIRECT	GO:0008556 potassium-transporting ATPase activity	26969968, 1042357, 1042354, 1042353	170	4	3273	4	1.5	0.00052	0.025	3.284
KEGG_PATHWAY	ppu03010: Ribosome	1044200, 1044517, 1044199, 1043893, 1043891, 1044516, 1044227, 1044228, 1042258, 1044101, 1044414, 1045775, 1043837, 1043485	103	76	1575	14	5.1	0.00081	0.022	3.09151
GOTERM_MF_DIRECT	GO:0019843 rRNA binding	1044200, 1046554, 1043893, 1044516, 1044227, 1044228, 1044414, 1043837	170	35	3273	8	2.9	0.0017	0.059	2.76955
GOTERM_MF_DIRECT	GO:0005524 ATP binding	1045260, 1044327, 1046235, 1042357, 1044343, 1042354, 1045513, 1046544, 1041702, 1044224, 1041626, 1045202, 1044925, 1044288, 1042400, 1045877, 1046273, 1044394, 1045153, 1043228, 1043542, 1044838, 1046910, 1042415, 1043931, 1043605, 1041790, 1045154, 1042436, 1041607, 1046459, 1041972, 1045113, 1044555	170	405	3273	34	12.4	0.0042	0.11	2.37675
GOTERM_MF_DIRECT	GO:0005198 structural molecule activity	1042481, 1042471, 1042309, 1041797	170	8	3273	4	1.5	0.0062	0.14	2.20761
GOTERM_BP_DIRECT	GO:0044781 bacterial-type flagellum organization	1042637, 1043101, 1045204, 1041827	139	7	2269	4	1.5	0.0064	0.22	2.19382
GOTERM_MF_DIRECT	GO:0004601 peroxidase activity	1043789, 1045103, 1045608, 1043570	170	10	3273	4	1.5	0.012	0.23	1.92082
GOTERM_CC_DIRECT	GO:0030694 bacterial-type flagellum basal body, rod	1041825, 1041605, 1041829	139	3	2035	3	1.1	0.013	0.082	1.88606
KEGG_PATHWAY	ppu00020: Citrate cycle (TCA cycle)	1043665, 1044342, 1044340, 1042422, 1044855, 1046547, 1044339	103	32	1575	7	2.6	0.015	0.24	1.82391
KEGG_PATHWAY	ppu01130: Biosynthesis of antibiotics	1044327, 1044342, 1046257, 1044340, 1043224, 1045513, 1042365, 1044224, 1046547, 1044248, 1044348, 1041649, 1044339, 1046542, 1043665, 1044925, 1042436, 1042422, 1044855, 1041607, 1042159, 1044879, 1045317, 1044555	103	235	1575	24	8.8	0.022	0.27	1.65758
GOTERM_BP_DIRECT	GO:0006935 chemotaxis	1041836, 1045714, 1045448, 1041629, 1043822, 1042947, 1043780	139	37	2269	7	2.6	0.022	0.47	1.65758
KEGG_PATHWAY	ppu00620: Pyruvate metabolism	1043665, 1044925, 1044342, 1044340, 1042436, 1044855, 1046419, 1044339	103	46	1575	8	2.9	0.026	0.25	1.58503
GOTERM_BP_DIRECT	GO:0045454 cell redox homeostasis	1042429, 1043789, 1045007, 1045103, 1045608, 1045609	139	30	2269	6	2.2	0.032	0.53	1.49485
GOTERM_MF_DIRECT	GO:0016987 sigma factor activity	1043685, 1042166, 1045054, 1046334, 1044726	170	25	3273	5	1.8	0.037	0.49	1.4318
GOTERM_CC_DIRECT	GO:0005623 cell	1042429, 1043789, 1045103, 1045608, 1045026, 1045609	139	29	2035	6	2.2	0.042	0.2	1.37675
GOTERM_BP_DIRECT	GO:0006189 'de novo' IMP biosynthetic process	1044327, 1044224, 1042159, 1046542	139	14	2269	4	1.5	0.049	0.62	1.3098
GOTERM_MF_DIRECT	GO:0051920 peroxiredoxin activity	1043789, 1045103, 1045608	170	8	3273	3	1.1	0.06	0.63	1.22185
KEGG_PATHWAY	ppu02030: Bacterial chemotaxis	1041836, 1045714, 1045448, 1042670, 1043822, 1042947, 1043780	103	46	1575	7	2.6	0.072	0.5	1.14267
GOTERM_MF_DIRECT	GO:0003746 translation elongation factor activity	1045850, 1044182, 1043241	170	9	3273	3	1.1	0.075	0.67	1.12494
GOTERM_BP_DIRECT	GO:0044780 bacterial-type flagellum assembly	1042481, 1045242, 1042627	139	9	2269	3	1.1	0.1	0.82	1

## Sheet: DAVID 24h
Supplementary Table S7. DAVID functional analysis results for 24 hours comparison
Category	Term	Genes (DAVID accession numbers)	List Total	Pop Hits	Pop Total	Count	%	P-Value	Benjamini	-log10(PValue)
KEGG_PATHWAY	ppu02040: Flagellar assembly	1044605, 1042637, 1043042, 1041605, 1043101, 1041829, 1041827, 1043501, 1042454, 1042481, 1045242, 1041836, 1045701, 1045714, 1041825, 1042471, 1042309, 1043820, 1044376, 1046146, 1041797, 1042947	269	35	1575	22	3	8.3e-09	8e-07	8.08092
GOTERM_CC_DIRECT	GO:0031514 motile cilium	1042637, 1044605, 1043042, 1041605, 1043101, 1041829, 1045204, 1041827, 1045202, 1042454, 1042481, 1045242, 1041836, 1045701, 1045714, 1041825, 1042471, 1044726, 1043820, 1046146, 1042947	306	37	2035	21	2.9	2.6e-08	1.1e-06	7.58503
GOTERM_BP_DIRECT	GO:0071973 bacterial-type flagellum-dependent cell motility	1044605, 1041605, 1041829, 1043501, 1042454, 1042481, 1041836, 1045714, 1041825, 1042471, 1042309, 1043820, 1044376, 1041797, 1042947	355	20	2269	15	2	6.3e-08	1.5e-05	7.20066
GOTERM_CC_DIRECT	GO:0005840 ribosome	1044200, 1044517, 1044199, 1043893, 1044188, 1044516, 1043891, 1044227, 1044228, 1044230, 1042258, 1044241, 1041596, 1044242, 1044101, 1045770, 1042057, 1044414, 1045775, 1043485, 1043837	306	42	2035	21	2.9	4e-07	8.9e-06	6.39794
GOTERM_MF_DIRECT	GO:0003735 structural constituent of ribosome	1044200, 1044517, 1044199, 1043893, 1044188, 1044516, 1043891, 1044227, 1044228, 1044230, 1042258, 1041596, 1044241, 1044242, 1044101, 1044192, 1044193, 1042057, 1044414, 1045775, 1043485, 1043837, 1045137	459	54	3273	23	3.1	1e-06	0.00034	6
GOTERM_BP_DIRECT	GO:0006412 translation	1044200, 1044517, 1044199, 1044516, 1044227, 1044228, 1042258, 1044241, 1041596, 1044242, 1044192, 1044193, 1042057, 1045775, 1043485, 1043549, 1043893, 1043891, 1044188, 1044230, 1044838, 1044835, 1044101, 1044414, 1043837, 1045137	355	62	2269	26	3.5	1.7e-06	0.00021	5.76955
GOTERM_CC_DIRECT	GO:0005737 cytoplasm	1045634, 1045842, 1044343, 1042815, 1046257, 1044305, 1042359, 1044580, 1044776, 1041626, 1045671, 1045672, 1041726, 1045635, 1045845, 1043486, 1044726, 1042960, 1042055, 1043631, 1044722, 1042400, 1042723, 1045007, 1042365, 1044626, 1045214, 1043241, 1046554, 1045159, 1046556, 1042024, 1043356, 1045491, 1044327, 1043172, 1044366, 1041912, 1045513, 1046544, 1041702, 1044943, 1044224, 1044947, 104…	306	345	2035	77	10.5	7.6e-05	0.0011	4.11919
KEGG_PATHWAY	ppu01130: Biosynthesis of antibiotics	1044346, 1044345, 1044342, 1046257, 1044340, 1044303, 1043987, 1045534, 1044248, 1045080, 1044348, 1045533, 1044925, 1042613, 1042960, 1042391, 1044722, 1042159, 1041966, 1042365, 1044785, 1044234, 1044339, 1044914, 1045159, 1045317, 1044477, 1044327, 1043230, 1041911, 1047007, 1042276, 1045513, 1041814, 1044137, 1044224, 1046547, 1041646, 1046542, 1046744, 1043271, 1044904, 1042426, 1042422, 104…	269	235	1575	60	8.2	0.0004	0.019	3.39794
GOTERM_MF_DIRECT	GO:0019843 rRNA binding	1044200, 1043893, 1044516, 1044227, 1044228, 1044230, 1044241, 1044242, 1046554, 1044192, 1044193, 1044414, 1042057, 1043837	459	35	3273	14	1.9	0.00052	0.083	3.284
GOTERM_MF_DIRECT	GO:0003774 motor activity	1042454, 1041836, 1045714, 1044376, 1041797, 1042947	459	7	3273	6	0.8	0.00087	0.092	3.06048
GOTERM_MF_DIRECT	GO:0000049 tRNA binding	1044199, 1041701, 1045889, 1046544, 1041702, 1044241, 1044192, 1045214, 1044193, 1043484	459	22	3273	10	1.4	0.0017	0.14	2.76955
KEGG_PATHWAY	ppu01200: Carbon metabolism	1044346, 1042253, 1044345, 1044342, 1041911, 1044340, 1041814, 1043987, 1044137, 1046547, 1044248, 1041646, 1045080, 1045894, 1044925, 1044904, 1042426, 1042613, 1042422, 1042391, 1044044, 1045045, 1042365, 1045046, 1044785, 1044339, 1044914, 1045885, 1043606, 1045719, 1045338, 1043023, 1044879, 1044553, 1044477	269	127	1575	35	4.8	0.0026	0.08	2.58503
GOTERM_MF_DIRECT	GO:0046872 metal ion binding	1045634, 1044327, 1044345, 1044580, 1041814, 1044137, 1046547, 1044248, 1044918, 1041700, 1041726, 1042966, 1045402, 1045143, 1043652, 1042613, 1046180, 1045597, 1043549, 1043893, 1042681, 1045006, 1043578, 1044148, 1043263, 1045230, 1044787, 1045214, 1046419, 1045049, 1041698, 1044839, 1042002, 1044873, 1045865, 1044816, 1043606, 1044870, 1045338, 1046453	459	185	3273	40	5.4	0.0043	0.25	2.36653
KEGG_PATHWAY	ppu03010: Ribosome	1044200, 1044517, 1044199, 1043893, 1044188, 1044516, 1043891, 1044227, 1044228, 1044230, 1042258, 1041596, 1044241, 1044242, 1044101, 1044192, 1044193, 1042057, 1044414, 1045775, 1043485, 1043837, 1045137	269	76	1575	23	3.1	0.0056	0.13	2.25181
KEGG_PATHWAY	ppu01110: Biosynthesis of secondary metabolites	1044346, 1042253, 1044345, 1044342, 1046257, 1044340, 1044514, 1044303, 1044580, 1043987, 1044248, 1045534, 1045080, 1044348, 1045533, 1044925, 1045143, 1044583, 1042613, 1042960, 1042391, 1042113, 1044722, 1042159, 1041966, 1043422, 1045009, 1042365, 1044785, 1044234, 1045952, 1044339, 1044914, 1045159, 1045317, 1042120, 1044477, 1044329, 1044327, 1043230, 1047007, 1046895, 1045513, 1042276, 104…	269	334	1575	74	10.1	0.0059	0.11	2.22915
GOTERM_CC_DIRECT	GO:0005623 cell	1044249, 1042429, 1043789, 1041936, 1045103, 1045608, 1044754, 1045609, 1042391, 1046746, 1046822	306	29	2035	11	1.5	0.007	0.074	2.1549
KEGG_PATHWAY	ppu00061: Fatty acid biosynthesis	1044346, 1044925, 1044345, 1042381, 1045719, 1044943, 1043023, 1046532, 1043164	269	19	1575	9	1.2	0.0086	0.13	2.0655
GOTERM_MF_DIRECT	GO:0003989 acetyl-CoA carboxylase activity	1044346, 1044925, 1044345, 1043023	459	4	3273	4	0.5	0.0098	0.42	2.00877
GOTERM_MF_DIRECT	GO:0008556 potassium-transporting ATPase activity	26969968, 1042357, 1042354, 1042353	459	4	3273	4	0.5	0.0098	0.42	2.00877
KEGG_PATHWAY	ppu00020: Citrate cycle (TCA cycle)	1044044, 1044342, 1044340, 1042426, 1042613, 1045338, 1042422, 1042391, 1046547, 1044785, 1044477, 1044339	269	32	1575	12	1.6	0.013	0.16	1.88606
GOTERM_BP_DIRECT	GO:0006633 fatty acid biosynthetic process	1044346, 1044925, 1042381, 1046895, 1045719, 1044943, 1043023, 1046532	355	18	2269	8	1.1	0.014	0.69	1.85387
GOTERM_CC_DIRECT	GO:0009425 bacterial-type flagellum basal body	1041836, 1044605, 1045714, 1043101, 1041797, 1042947	306	11	2035	6	0.8	0.016	0.13	1.79588
GOTERM_BP_DIRECT	GO:0009073 aromatic amino acid family biosynthetic process	1043230, 1043271, 1045317, 1045534, 1045533, 1044348	355	12	2269	6	0.8	0.028	0.82	1.55284
GOTERM_BP_DIRECT	GO:0045454 cell redox homeostasis	1042429, 1043789, 1045007, 1045103, 1045608, 1044754, 1045609, 1042391, 1046746, 1046822	355	30	2269	10	1.4	0.034	0.81	1.46852
KEGG_PATHWAY	ppu00620: Pyruvate metabolism	1044346, 1044329, 1044345, 1044044, 1044342, 1044340, 1044785, 1046419, 1045080, 1044339, 1044925, 1043023, 1042391, 1044477	269	46	1575	14	1.9	0.037	0.37	1.4318
GOTERM_MF_DIRECT	GO:0050660 flavin adenine dinucleotide binding	1046873, 1046280, 1045007, 1042864, 1041701, 1046955, 1046822, 1045081, 1043472, 1043769, 1042179, 1045609, 1042391, 1041966, 1046746	459	61	3273	15	2	0.038	0.85	1.42022
KEGG_PATHWAY	ppu00230: Purine metabolism	1044327, 1042681, 1044930, 1043069, 1042276, 1045513, 1044148, 1046955, 1046956, 1041802, 1044224, 1044234, 1046542, 1045865, 1044583, 1041607, 1042159, 1046453, 1044553, 1044386	269	77	1575	20	2.7	0.051	0.43	1.29243
GOTERM_MF_DIRECT	GO:0033727 aldehyde dehydrogenase (FAD-independent) activity	1046955, 1046956, 1046453	459	3	3273	3	0.4	0.053	0.9	1.27572
GOTERM_BP_DIRECT	GO:0006979 response to oxidative stress	1045143, 1043606, 1045608, 1044248, 1044616, 1043570	355	14	2269	6	0.8	0.054	0.89	1.26761
GOTERM_BP_DIRECT	GO:0006189 'de novo' IMP biosynthetic process	1044327, 1044026, 1044224, 1042159, 1044234, 1046542	355	14	2269	6	0.8	0.054	0.89	1.26761
KEGG_PATHWAY	ppu01212: Fatty acid metabolism	1044346, 1044925, 1044345, 1046932, 1042381, 1045719, 1044943, 1043023, 1046532, 1045080, 1043164	269	35	1575	11	1.5	0.06	0.45	1.22185
GOTERM_CC_DIRECT	GO:0009317 acetyl-CoA carboxylase complex	1044346, 1044925, 1043023	306	3	2035	3	0.4	0.061	0.37	1.21467
GOTERM_CC_DIRECT	GO:0030694 bacterial-type flagellum basal body, rod	1041825, 1041605, 1041829	306	3	2035	3	0.4	0.061	0.37	1.21467
GOTERM_BP_DIRECT	GO:0042744 hydrogen peroxide catabolic process	1045143, 1043606, 1044248	355	3	2269	3	0.4	0.065	0.9	1.18709
GOTERM_BP_DIRECT	GO:0000902 cell morphogenesis	1043443, 1045333, 1044840	355	3	2269	3	0.4	0.065	0.9	1.18709
GOTERM_BP_DIRECT	GO:0044781 bacterial-type flagellum organization	1042637, 1043101, 1045204, 1041827	355	7	2269	4	0.5	0.081	0.92	1.09151
KEGG_PATHWAY	ppu00500: Starch and sucrose metabolism	1042139, 1046744, 1045885, 1042276, 1042130, 1042113, 1042120	269	19	1575	7	1	0.088	0.55	1.05552
GOTERM_MF_DIRECT	GO:0005198 structural molecule activity	1042481, 1042471, 1042309, 1041797	459	8	3273	4	0.5	0.089	0.97	1.05061
GOTERM_MF_DIRECT	GO:0030976 thiamine pyrophosphate binding	1045508, 1047007, 1044303, 1041966	459	8	3273	4	0.5	0.089	0.97	1.05061
GOTERM_MF_DIRECT	GO:0005524 ATP binding	1045634, 1043885, 1044345, 1043981, 1042357, 1043843, 1044343, 1042815, 1042354, 1041626, 1044776, 1042512, 1045202, 1044918, 1041726, 1044925, 1044288, 1043444, 1043486, 1042307, 1042055, 1042400, 1045877, 1042993, 1044330, 1045214, 1043898, 1046910, 1045159, 1042335, 1043723, 1041972, 1043356, 1045113, 1045260, 1046235, 1044327, 1045263, 1044366, 1046544, 1045513, 1041702, 1044224, 1044984, 104…	459	405	3273	67	9.1	0.09	0.96	1.04576
GOTERM_MF_DIRECT	GO:0043022 ribosome binding	1046554, 1045850, 1045770	459	4	3273	3	0.4	0.097	0.95	1.01323
GOTERM_MF_DIRECT	GO:0015418 quaternary-ammonium-compound-transporting ATPase activity	1043981, 1043984, 1043435	459	4	3273	3	0.4	0.097	0.95	1.01323
GOTERM_MF_DIRECT	GO:0004096 catalase activity	1045143, 1043606, 1044248	459	4	3273	3	0.4	0.097	0.95	1.01323
